# Supplementary material for: A Data Integration Approach to Mapping OCT4 Gene Regulatory Networks Operative in Embryonic Stem Cells and Embryonal Carcinoma Cells
Source: PLoS One. 2010 May 21;5(5):e10709. doi: 10.1371/journal.pone.0010709 (PMC2873957; doi:10.1371/journal.pone.0010709)
Supplement: Table S1 — Genes correlated with an OCT4 bound region in NCCIT, NTERA2 and H9 cells. (0.04 MB XLS) [file pone.0010709.s002.xls]

## Sheet: Sheet1
RefSeq DNA ID	HGNC symbol	Description
NM_001491	GCNT2	N-acetyllactosaminide beta-1,6-N-acetylglucosaminyl-transferase (EC 2.4.1.150) (N-acetylglucosaminyltransferase) (I-branching enzyme) (IGNT). [Source:Uniprot/SWISSPROT;Acc:Q06430]
NM_001901	CTGF	Connective tissue growth factor precursor (Hypertrophic chondrocyte- specific protein 24). [Source:Uniprot/SWISSPROT;Acc:P29279]
NM_001946	DUSP6	Dual specificity protein phosphatase 6 (EC 3.1.3.48) (EC 3.1.3.16) (Mitogen-activated protein kinase phosphatase 3) (MAP kinase phosphatase 3) (MKP-3) (Dual specificity protein phosphatase PYST1). [Source:Uniprot/SWISSPROT;Acc:Q16828]
NM_002045	GAP43	Neuromodulin (Axonal membrane protein GAP-43) (Growth-associated protein 43) (PP46) (Neural phosphoprotein B-50). [Source:Uniprot/SWISSPROT;Acc:P17677]
NM_002160	TNC	Tenascin precursor (TN) (Tenascin-C) (TN-C) (Hexabrachion) (Cytotactin) (Neuronectin) (GMEM) (JI) (Myotendinous antigen) (Glioma- associated-extracellular matrix antigen) (GP 150-225). [Source:Uniprot/SWISSPROT;Acc:P24821]
NM_002509	NKX2-2	Homeobox protein Nkx-2.2 (Homeobox protein NK-2 homolog B). [Source:Uniprot/SWISSPROT;Acc:O95096]
NM_002701	POU5F1	POU domain, class 5, transcription factor 1 (Octamer-binding transcription factor 3) (Oct-3) (Oct-4). [Source:Uniprot/SWISSPROT;Acc:Q01860]
NM_002718	PPP2R3A	Serine/threonine-protein phosphatase 2A regulatory subunit B'' subunit alpha (Serine/threonine-protein phosphatase 2A 72/130 kDa regulatory subunit B) (PP2A, subunit B, B''-PR72/PR130) (PP2A, subunit B, B72/B130 isoforms) (PP2A, subunit B, PR72/PR130 isof [Source:Uniprot/SWISSPROT;Acc:Q06190]
NM_002982	CCL2	C-C motif chemokine 2 precursor (Small-inducible cytokine A2) (Monocyte chemotactic protein 1) (MCP-1) (Monocyte chemoattractant protein 1) (Monocyte chemotactic and activating factor) (MCAF) (Monocyte secretory protein JE) (HC11). [Source:Uniprot/SWISSPROT;Acc:P13500]
NM_003106	SOX2	Transcription factor SOX-2. [Source:Uniprot/SWISSPROT;Acc:P48431]
NM_003189	TAL1	T-cell acute lymphocytic leukemia protein 1 (TAL-1) (Stem cell protein) (T-cell leukemia/lymphoma protein 5). [Source:Uniprot/SWISSPROT;Acc:P17542]
NM_003865	HESX1	Homeobox expressed in ES cells 1 (Homeobox protein ANF) (hAnf). [Source:Uniprot/SWISSPROT;Acc:Q9UBX0]
NM_005232	EPHA1	Ephrin type-A receptor 1 precursor (EC 2.7.10.1) (Tyrosine-protein kinase receptor EPH). [Source:Uniprot/SWISSPROT;Acc:P21709]
NM_005442	EOMES	Eomesodermin homolog. [Source:Uniprot/SWISSPROT;Acc:O95936]
NM_005982	SIX1	Homeobox protein SIX1 (Sine oculis homeobox homolog 1). [Source:Uniprot/SWISSPROT;Acc:Q15475]
NM_006715	MAN2C1	Alpha-mannosidase 2C1 (EC 3.2.1.24) (Alpha-D-mannoside mannohydrolase) (Mannosidase alpha class 2C member 1) (Alpha mannosidase 6A8B). [Source:Uniprot/SWISSPROT;Acc:Q9NTJ4]
NM_012398	PIP5K1C	Phosphatidylinositol-4-phosphate 5-kinase type-1 gamma (EC 2.7.1.68) (Phosphatidylinositol-4-phosphate 5-kinase type I gamma) (PtdIns(4)P- 5-kinase gamma) (PtdInsPKIgamma) (PIP5KIgamma). [Source:Uniprot/SWISSPROT;Acc:O60331]
NM_014109	ATAD2	ATPase family AAA domain-containing protein 2. [Source:Uniprot/SWISSPROT;Acc:Q6PL18]
NM_014271	IL1RAPL1	X-linked interleukin-1 receptor accessory protein-like 1 precursor (IL1RAPL-1) (Oligophrenin-4) (Three immunoglobulin domain-containing IL-1 receptor-related 2) (TIGIRR-2). [Source:Uniprot/SWISSPROT;Acc:Q9NZN1]
NM_016500	CXorf26	UPF0368 protein Cxorf26. [Source:Uniprot/SWISSPROT;Acc:Q9BVG4]
NM_016848	SHC3	SHC-transforming protein 3 (SH2 domain protein C3) (Src homology 2 domain-containing-transforming protein C3) (Neuronal Shc) (N-Shc) (Protein Rai). [Source:Uniprot/SWISSPROT;Acc:Q92529]
NM_017417	GALNT8	Probable polypeptide N-acetylgalactosaminyltransferase 8 (EC 2.4.1.41) (Protein-UDP acetylgalactosaminyltransferase 8) (UDP- GalNAc:polypeptide N-acetylgalactosaminyltransferase 8) (Polypeptide GalNAc transferase 8) (GalNAc-T8) (pp-GaNTase 8). [Source:Uniprot/SWISSPROT;Acc:Q9NY28]
NM_022363	LHX5	LIM/homeobox protein Lhx5 (LIM homeobox protein 5). [Source:Uniprot/SWISSPROT;Acc:Q9H2C1]
NM_024015	HOXB4	Homeobox protein Hox-B4 (Hox-2F) (Hox-2.6). [Source:Uniprot/SWISSPROT;Acc:P17483]
NM_024865	NANOG	Homeobox protein NANOG (Homeobox transcription factor Nanog) (hNanog). [Source:Uniprot/SWISSPROT;Acc:Q9H9S0]
NM_032153	ZIC4	Zinc finger protein ZIC 4 (Zinc finger protein of the cerebellum 4). [Source:Uniprot/SWISSPROT;Acc:Q8N9L1]
NM_152594	SPRED1	Sprouty-related, EVH1 domain-containing protein 1 (Spred-1) (hSpred1). [Source:Uniprot/SWISSPROT;Acc:Q7Z699]
NM_175747	OLIG3	Oligodendrocyte transcription factor 3 (Oligo3) (Class B basic helix- loop-helix protein 7) (bHLHB7). [Source:Uniprot/SWISSPROT;Acc:Q7RTU3]
NM_178011	LRRTM3	Leucine-rich repeat transmembrane neuronal protein 3 precursor. [Source:Uniprot/SWISSPROT;Acc:Q86VH5]
NM_198123	CSMD3	CUB and sushi domain-containing protein 3 precursor (CUB and sushi multiple domains protein 3). [Source:Uniprot/SWISSPROT;Acc:Q7Z407]
NM_198956	SP8	Transcription factor Sp8 (Specificity protein 8). [Source:Uniprot/SWISSPROT;Acc:Q8IXZ3]
