# Supplementary material for: A Data Integration Approach to Mapping OCT4 Gene Regulatory Networks Operative in Embryonic Stem Cells and Embryonal Carcinoma Cells
Source: PLoS One. 2010 May 21;5(5):e10709. doi: 10.1371/journal.pone.0010709 (PMC2873957; doi:10.1371/journal.pone.0010709)
Supplement: Table S2 — Genes identified in the 6 different OCT4 binding modules. (0.19 MB XLS) [file pone.0010709.s003.xls]

## Sheet: all CHIP-chip targets 
all peak regions detected for peak scores => 0.5
Symbol	Chromosome	Start	Stop	Peak length	Peak score
A0PJ55	chr16	87825972	87828422	301	0.5
A1BG	chr19	63557220	63558770	301	0.5
ADAMTS6	chr5	64813150	64814303	233	0.555556
ADFP	chr9	19118919	19120569	201	0.888889
ADNP	chr20	48961113	48962674	253	0.5
AEBP2	chr12	19481498	19483256	253	1
AKAP8	chr19	15353152	15354505	252	0.5
ALG9	chr11	111247887	111250469	301	0.5
AMN	chr14	102455155	102458805	646	0.5
AMN1	chr12	31773100	31774657	250	0.5
ANKRD40	chr17	46140443	46143706	245	1
ANP32A	chr15	66873474	66904054	301	0.666667
APP	chr21	26465889	26468939	301	0.5
AR	chrX	66704106	66705656	301	0.5
ARHGEF9	chrX	62922487	62924045	301	0.5
ARMCX5	chrX	101740112	101741862	301	0.5
ARPC5L	chr9	126665137	126666787	301	0.555556
ASCL1	chr12	101872892	101874442	301	0.5
ASPHD2	chr22	25151700	25173920	301	0.666667
ATP6AP1	chrX	153310620	153312072	301	0.5
ATPBD4	chr15	33396520	33628543	301	0.666667
ATXN3	chr14	91643827	91645889	301	0.5
AUTS2	chr7	68702970	68704620	141	0.888889
AVEN	chr15	32118728	32124280	301	0.5
BAG3	chr10	121397170	121398320	301	0.5
BARX2	chr11	128659318	128750293	301	0.5
BAZ2B	chr2	160010581	160182934	656	0.555556
BDNF	chr11	27698902	27703752	252	0.666667
BLMH	chr17	25643911	25645961	301	0.5
BPIL2	chr22	31183122	31187278	301	0.5
BRS3	chrX	135395389	135398654	293	0.5
C10orf107	chr10	63089623	63091278	251	0.5
C10orf26	chr10	104524405	104525955	301	0.5
C11orf31	chr11	57263396	57264848	301	0.5
C11orf63	chr11	122254781	122256035	301	0.5
C11orf75	chr11	92917943	92920104	229	1
C12orf32	chr12	2857117	2858567	301	0.5
C14orf94	chr14	22497771	22499221	301	0.5
C15orf32	chr15	90813609	90815259	301	0.5
C16orf72	chr16	9094771	9096226	301	0.5
C17orf54	chr17	69335003	69337053	100	0.833333
C18orf20	chr18	59967393	59969251	301	0.5
C1orf121	chr1	242881095	242882445	45	0.555556
C20orf12	chr20	18363358	18364408	300	0.5
C20orf132	chr20	35241988	35243249	301	0.5
C2orf61	chr2	47257900	47259850	301	0.666667
C6orf182	chr6	109555398	109556855	253	0.777778
C6orf85	chr6	3399208	3404641	301	0.555556
CA8	chr8	61356510	61358279	277	0.555556
CACNA1C	chr12	2028723	2030481	301	0.5
CAMK2D	chr4	114903284	114904344	157	0.555556
CAPS2	chr12	74008264	74010020	301	0.5
CBFA2T2	chr20	31610899	31612849	301	0.666667
CBR3	chr21	36420345	36422095	301	0.5
CBY1	chr22	37381034	37384093	199	0.5
CCDC102A	chr16	56128208	56129765	301	0.5
CD300LB	chr17	70039349	70041199	301	0.5
CDC42EP1	chr22	36283144	36284502	301	0.5
CDH10	chr5	24679617	24681571	301	0.555556
CDR1	chrX	139692032	139693493	250	0.5
CDR2L	chr17	70492022	70493179	301	0.5
CDYL	chr6	4648191	4719578	201	0.666667
CHD4	chr12	6586738	6589588	301	0.5
CIR	chr2	174911456	174966262	189	1
CIT	chr12	118801735	118803397	301	1
CLEC4A	chr12	8177463	8178513	301	0.5
CLEC7A	chr12	10171523	10177878	1	0.833333
CLLU1	chr12	91341564	91342718	197	0.666667
CLRN1	chr3	152144962	152146112	253	0.555556
CMTM1	chr16	65142182	65143932	301	0.5
COG3	chr13	44933170	44934820	301	0.5
COL12A1	chr6	75972639	75974889	148	0.555556
COL21A1	chr6	56220541	56221891	53	0.555556
COL4A1	chr13	109753630	109756080	221	1
CPT1B	chr22	49370007	49371957	301	0.5
CRABP1	chr15	76422249	76424000	351	0.5
CSPG5	chr3	47598643	47621674	249	0.555556
CT47A	chrX	119900742	119950518	856	0.5
CTDP1	chr18	75538087	75614747	602	0.5
CTGF	chr6	132314678	132316630	101	0.555556
CXorf26	chrX	75307871	75309921	301	0.666667
CYP4F2	chr19	15871920	15873770	301	0.5
DAXX	chr6	33399306	33400757	249	0.555556
DCLRE1C	chr10	15034244	15036097	219	0.888889
DCUN1D1	chr3	184181098	184183557	180	0.555556
DEFB114	chr6	50041446	50042998	201	0.555556
DEPDC2	chr8	69023955	69027108	205	1
DHDDS	chr1	26628158	26629819	201	1
DIDO1	chr20	61018653	61037585	298	0.5
DNAH5	chr5	13996338	13998391	101	0.555556
DNMBP	chr10	101663177	101664827	253	0.666667
DPPA4	chr3	110538456	110540112	245	1
DPYSL2	chr8	26429090	26492086	1	0.555556
DRD1IP	chr10	135001115	135004365	851	0.5
DRP2	chrX	100360039	100361689	300	0.5
DSCR3	chr21	37512324	37566000	301	0.5
DUSP6	chr12	88267121	88269471	245	1
DYM	chr18	45160286	45242672	653	0.5
EBF1	chr5	158227930	158230287	111	1
EBF3	chr10	131653657	131655117	301	0.666667
EDG6	chr19	3125964	3127414	301	0.5
EIF3H	chr8	117845821	117847275	1	0.555556
EIF3K	chr19	43801784	43816006	301	0.5
ELP2	chr18	31965689	31967239	301	0.5
EMP1	chr12	13236922	13240374	301	0.5
EMP2	chr16	10584920	10585982	301	0.5
ENOX1	chr13	43140604	43142376	241	0.666667
ENST00000290575	chr12	7133293	7135543	217	1
ENST00000300576	chr15	73335350	73336811	301	0.5
ENST00000402081	chrX	73721643	73723496	301	0.5
CSF2RB	chr22	35637219	35647471	253	0.5
ZBTB40	chr1	22648838	22650787	50	0.777778
HOXD12	chr2	176668774	176671224	157	0.888889
KIAA1656	chr22	29083761	29084912	251	0.666667
CCDC85A	chr2	56262168	56264018	237	0.666667
EOMES	chr3	27739268	27741918	51	0.777778
EPHB3	chr3	185758279	185760629	157	1
EPN1	chr19	60879007	60911547	301	0.5
ERCC4	chr16	13917822	13919577	301	0.5
ESX1	chrX	103388592	103390142	149	0.833333
ETV1	chr7	13994768	13997618	101	0.777778
EXOSC7	chr3	44993082	44996536	149	0.555556
FAM118B	chr11	125588210	125602283	450	0.5
FAM136A	chr2	70384631	70386287	197	1
FAM70B	chr13	113652722	113655494	301	0.5
FAM90A1	chr12	8377599	8382352	301	0.5
FBXO15	chr18	69964564	69966314	301	0.5
FBXW11	chr5	171366730	171369281	205	1
FGF14	chr13	101851173	101853023	101	0.666667
FGFR2	chr10	123349656	123351014	301	0.5
FIBCD1	chr9	132796736	132798386	149	1
FIGN	chr2	164299508	164300869	237	0.666667
FLAD1	chr1	153221039	153223489	205	1
FLRT1	chr11	63623936	63625886	301	0.666667
FMR1	chrX	146798559	146799813	301	0.5
FOXA2	chr20	22513789	22515647	301	0.5
FOXB1	chr15	58080525	58083004	251	0.5
FOXC1	chr6	1552078	1553628	251	0.666667
FRAT2	chr10	99086194	99088147	117	1
FRS2	chr12	68146451	68148008	157	0.833333
FTO	chr16	52296383	52298135	301	0.5
FUT11	chr10	75199653	75205406	301	0.5
FZD5	chr2	208336778	208340031	237	0.888889
GABRA5	chr15	24664159	24665909	301	0.5
GAGE10	chrX	49062162	49063624	301	0.5
GAGE12E	chrX	49199438	49224199	301	0.666667
GAGE12G	chrX	49100180	49102933	301	0.5
GAGE12H	chrX	49180326	49233548	452	0.5
GAGE13	chrX	49071625	49074377	198	0.666667
GAGE2A	chrX	49109703	49112455	301	0.5
GAGE7	chrX	49090762	49211769	901	0.5
GAGE8	chrX	49081128	49243095	554	0.5
GALNT1	chr18	31486392	31487845	1	0.5
GALNT8	chr12	4698562	4700963	251	1
GBF1	chr10	103992269	103994932	248	0.5
GBP6	chr1	89599104	89601061	93	0.777778
GBX2	chr2	236742740	236745292	77	1
GCNT2	chr6	10662033	10694529	381	0.888889
GCNT3	chr15	57693679	57695528	301	0.5
GDF3	chr12	7738376	7739526	301	0.666667
GFOD1	chr6	13593143	13594793	251	1
GGTL4	chr22	21317178	21318628	301	0.5
GHITM	chr10	85885236	85889990	301	1
GIMAP5	chr7	150063282	150065333	109	1
GJA7	chr17	40263296	40264946	301	0.5
GNAS3	chr20	56845866	56847426	301	0.5
GNPDA1	chr5	141372852	141374802	251	0.555556
GPC6	chr13	92674294	92677544	554	0.666667
GPR101	chrX	135941548	135943498	246	1
GPR177	chr1	68470823	68472483	125	0.666667
GPR3	chr1	27585730	27590587	301	0.555556
GPR84	chr12	53047274	53048426	301	0.5
GSPT2	chrX	51501565	51503415	301	0.5
GSS	chr20	33008754	33010404	301	0.666667
H2AFY	chr5	134761207	134766886	170	0.777778
H3L	chr12	31838195	31840045	453	0.5
HBG2	chr11	5234738	5236490	251	0.833333
HEPACAM	chr11	124292154	124293914	301	0.5
HESX1	chr3	57208281	57213033	301	0.666667
HHIP	chr4	145787221	145789777	189	1
HIST2H2AA4	chr1	148083063	148088342	189	1
HMG1L1	chr20	55499538	55500695	301	0.666667
HMG2L1	chr22	33980387	33981842	301	0.5
HN1	chr17	70662282	70665648	301	0.666667
HOXB6	chr17	44031964	44040434	1	0.666667
HOXC10	chr12	52662619	52664669	301	0.5
HSP90AB4P	chr15	56773793	56775354	301	0.5
ICMT	chr1	6221454	6222504	301	0.555556
ID2	chr2	8388400	8739720	227	0.666667
ID3	chr1	23759040	23761489	301	0.555556
IFI16	chr1	157235694	157243886	253	0.777778
IFITM3	chr11	310892	312842	301	0.5
IFNAR1	chr21	33615082	33618650	301	0.5
IL11	chr19	60573775	60574925	301	0.5
IL1RAPL1	chrX	28515078	28516451	301	0.833333
IL2RG	chrX	70248363	70250013	301	0.5
IQSEC3	chr12	21318	45379	301	0.5
IRF8	chr16	84625032	84626582	301	0.5
K0220	chr16	22429596	22452572	301	0.5
K1576	chr16	76377982	76379232	301	0.5
KCNE4	chr2	223622969	223625019	165	0.555556
KCNK10	chr14	87717885	87810323	301	0.5
KCTD10	chr12	108359788	108361638	301	0.5
KDELR3	chr22	37190927	37192977	301	0.5
KIAA0319L	chr1	35792252	35794507	141	1
KIAA0423	chr14	44501872	44504022	301	0.666667
KIAA1279	chr10	70416511	70419061	301	0.666667
KIAA1407	chr3	115254299	115256149	133	0.666667
KLBL4	chr16	56888339	56889997	301	0.666667
KLF7	chr2	207740719	207742173	253	0.555556
KLHL13	chrX	116990130	116991789	253	0.833333
KLHL5	chr4	38719502	38740803	153	0.555556
KRT6B	chr12	51133679	51135338	217	0.833333
KRT75	chr12	51114722	51116176	301	0.5
KRTAP11-1	chr21	31178094	31179655	300	0.5
KRTAP19-7	chr21	30855228	30856487	301	0.5
KSR1	chr17	22764941	22821518	251	0.5
LBR	chr1	223683909	223685759	189	0.777778
LGALS12	chr11	63027230	63029280	201	0.666667
LGALS3	chr14	54662435	54664586	301	0.5
LGI1	chr10	95507230	95508684	149	0.833333
LINGO1	chr15	75712713	75714363	301	0.5
LMO4	chr1	87567880	87569530	173	0.777778
LONRF3	chrX	117988607	117990158	301	0.5
LPHN2	chr1	82035368	82036928	253	0.666667
LRFN5	chr14	41144488	41146138	301	0.5
LRIG2	chr1	113415412	113416862	197	0.555556
LRP5	chr11	67834414	67835664	301	0.5
LRRC51	chr11	71470656	71473106	250	0.833333
LRRTM3	chr10	68354717	68356467	301	0.666667
MAD2L2	chr1	11664340	11673214	301	0.666667
MAGD4	chrX	51941763	51943213	301	0.5
MAGED2	chrX	54846894	54849151	249	1
MAN2C1	chr15	73447935	73449785	101	0.833333
MANSC1	chr12	12394685	12396242	101	0.666667
MAP3K7IP3	chrX	30901871	30903621	301	0.5
MAP3K8	chr10	30764026	30766032	253	0.555556
MCA2	chr7	6016414	6018570	201	1
MCTP2	chr15	92573157	92577107	181	1
MED12	chrX	70253938	70263885	197	0.666667
MED6	chr14	70137483	70138936	299	0.5
MFAP5	chr12	8706016	8710566	301	0.5
MMP24	chr20	33274315	33276765	301	0.833333
MMP28	chr17	31147190	31149541	106	0.5
MNT	chr17	2253157	2254512	201	0.5
MOBKL3	chr2	198086663	198088815	44	0.666667
MON1B	chr16	75783186	75786385	301	0.5
MRO	chr18	46600415	46601568	251	0.666667
MSRB2	chr10	23423240	23424500	301	0.555556
MT1B	chr16	55241198	55243261	301	0.666667
MT1M	chr16	55224773	55226531	301	0.5
MYCN	chr2	15995232	16001736	251	0.666667
MYOCD	chr17	12507137	12509287	24	0.666667
MYT1	chr20	62264269	62266122	301	0.5
NADK	chr1	1700618	1702168	251	0.555556
NANOG	chr12	7830961	7834429	232	1
NCAPD3	chr11	133601810	133603967	301	0.5
NCOA5	chr20	44151975	44153236	301	0.5
NDUFB11	chrX	46885873	46887323	450	0.5
NIN	chr14	50358694	50361146	52	0.833333
NLRP4	chr19	61054797	61056047	301	0.5
NLRP5	chr19	61202303	61203953	301	0.5
HERC2P3	chr15	18975893	18977843	251	0.666667
C18orf62	chr18	71268426	71270079	301	0.5
PKD1L2	chr16	79788641	79812777	301	0.5
FICD	chr12	107429179	107430229	301	0.666667
RICS	chr11	128659318	128661168	301	0.5
RP11-529I10.4	chr10	103338119	103339669	301	0.5
SGEF	chr3	155319683	155321548	253	0.555556
IGDCC4	chr15	63502912	63504762	301	0.5
DNAJC22	chr12	48023415	48024865	301	0.666667
FAM71E1	chr19	55672003	55673253	301	0.5
TRIML2	chr4	189265145	189267295	253	1
PLD6	chr17	17079606	17085258	301	0.5
SNX20	chr16	49206674	49276666	301	0.5
LOC153364	chr5	89807781	89809931	45	0.666667
FLJ43582	chr8	38506786	38508844	249	1
FLJ42953	chr22	19783303	19784953	301	0.5
LOC23117	chr16	29404130	29427563	299	0.5
GGT3P	chr22	17160723	17163273	252	0.5
CES4	chr16	54350221	54351671	301	0.5
NR1H4	chr12	99419070	99420531	301	0.5
NR2F2	chr15	94669261	94674512	301	0.5
NSDHL	chrX	151750265	151752115	301	0.5
NTRI	chr11	131284320	131285770	254	0.5
NUDT9	chr4	88559657	88562207	234	0.888889
NUP50	chr22	43934388	43935940	301	0.5
NXF4	chrX	101690291	101691648	301	0.666667
O43147-2	chr17	2184154	2185814	301	1
OAF	chr11	119585055	119586905	251	0.5
OLFML3	chr1	114320151	114322209	301	1
OPCML	chr11	132908262	132910219	77	1
OR13A1	chr10	45121662	45124123	301	0.666667
OR13H1	chrX	130504155	130506910	208	0.666667
OR4L1	chr14	19597642	19599192	301	0.5
OR51D1	chr11	4616495	4618545	300	0.5
OR51F2	chr11	4797498	4799357	52	0.5
OR52B6	chr11	5557904	5559854	301	0.833333
OR52E4	chr11	5876782	5879741	251	0.833333
OR7A17	chr19	14854216	14855373	301	0.5
P2RX5	chr17	3546977	3548527	301	0.5
PACS1	chr11	65591798	65593348	301	0.5
PAK1	chr11	76783082	76864791	253	0.666667
PALM2	chr9	111848296	111850945	245	1
PCDH21	chr10	85942090	85943340	557	0.5
PCDHB1	chr5	140409344	140412293	253	0.555556
PCDHB5	chr5	140494606	140496156	253	1
PCNXL2	chr1	231457805	231464260	253	0.555556
PCSK1	chr5	95794757	95796933	157	1
PDHA1	chrX	19270070	19271222	210	0.5
PDPN	chr1	13784137	13785687	301	0.555556
PHC1	chr12	8955114	8957868	165	1
PHF17	chr4	129948106	129972912	253	0.777778
PHF3	chr6	64401979	64403629	253	0.555556
PHLDB2	chr3	113061401	113166155	176	0.777778
PHOX2B	chr4	41444429	41448389	229	0.888889
PIGS	chr17	23905699	23907249	301	0.5
PIGW	chr17	31965915	31966976	301	0.5
PIP5K1C	chr19	3651645	3653160	552	0.666667
PIPOX	chr17	24392890	24395240	285	0.666667
PIR	chrX	15420129	15423783	251	0.5
PLA2G7	chr6	46811510	46812975	253	0.666667
PLAU	chr10	75343094	75344344	299	0.5
PLEKHB1	chr11	73034115	73035965	301	0.5
PLEKHG6	chr12	6300797	6303060	650	0.5
PMS2	chr7	6017214	6017868	201	0.555556
PNMA2	chr8	26424790	26426640	149	1
PNPLA3	chr22	42647453	42649012	301	0.5
POLE	chr12	131770263	131772913	301	0.5
POLR3F	chr20	18398431	18400081	301	0.5
POLR3G	chr5	89807781	89809931	45	0.666667
POMGNT1	chr1	46458499	46460649	229	1
PPFIA3	chr19	54315273	54316823	301	0.5
PPHLN1	chr12	40919174	40921524	301	1
PPP1R2P9	chrX	42521105	42522755	301	0.5
PPP2R3A	chr3	137165055	137166805	77	0.777778
PROC	chr2	127892034	127931752	290	0.888889
PROX1	chr1	212225481	212227231	77	0.777778
PRR16	chr5	119979429	119980995	350	0.666667
PTK2	chr8	142081339	142082889	211	0.555556
PTRH2	chr17	55139331	55143381	301	0.5
Q2M368	chr20	30702169	30703919	300	0.5
Q5T4H8	chr10	21853526	21858536	161	0.888889
Q6IBW5	chr22	49370007	49371957	301	0.5
Q6ZUA8	chr10	134628026	134630088	189	1
Q6ZVC3	chr3	39482588	39484238	101	0.555556
Q86TT0	chr14	106033160	106042519	301	0.5
Q8IZL8-2	chr17	4554704	4557259	602	0.666667
Q8NAF6	chr13	23629959	23631609	301	0.5
Q8NCI6-2	chr11	133647483	133654754	301	0.666667
Q8ND77	chr16	21840627	21842286	301	0.5
Q8WZ27	chr4	38343766	38345964	249	0.555556
Q92617-5	chr16	21756241	21789008	301	0.5
Q96AM0	chr17	5344950	5348300	602	0.5
Q96HF5	chr19	61681904	61684494	301	0.5
Q96I56	chr15	60334041	83587073	301	0.5
Q9H8V8	chr4	38344714	38345964	249	0.555556
Q9NRE7	chr16	16334536	18324275	301	0.5
QSK	chr11	116246627	116476453	301	0.5
QTRTD1	chr3	115254299	115256149	133	0.666667
RAB15	chr14	64510115	64511979	301	0.666667
RAB25	chr1	154294088	154296638	13	0.666667
RAB4B	chr19	45976316	45977566	301	0.5
RAB7A	chr3	129924467	129926119	253	0.777778
RAB9A	chrX	13617261	13659351	301	0.5
RAD54B	chr8	95517264	95518820	101	0.555556
RARG	chr12	51907669	51909619	352	0.5
RASGRF2	chr5	80288512	80291769	298	0.888889
RASSF8	chr12	26000427	26002611	301	0.666667
RBM32B	chrX	72136686	72138836	301	0.5
RBPMS	chr8	30360434	30519341	550	0.666667
RCHY1	chr4	76655605	76657364	205	1
REM2	chr14	22419970	22421528	252	0.666667
REST	chr4	57465250	57468985	301	1
RFPL2	chr22	30926108	30927458	301	0.5
RGS6	chr14	71526828	71528281	301	0.5
RHCE	chr1	25619634	25621595	149	0.555556
RHD	chr1	25469967	25472116	253	0.777778
RHOXF1	chrX	119136590	119137847	301	0.5
RHOXF2B	chrX	119098021	119099583	249	0.5
RIF1	chr2	151973101	151974458	253	0.777778
RIN2	chr20	19815608	19817063	301	0.5
RIPK1	chr6	3019456	3021505	151	0.666667
RNASE11	chr14	20124778	20126228	301	0.5
RNF214	chr11	116609126	116610980	252	0.5
ROR1	chr1	64012976	64015026	249	1
RPS6KC1	chr1	211288621	211289779	253	0.666667
RSPRY1	chr16	55779040	55780395	301	0.833333
RUFY1	chr5	178907075	178919042	157	1
RUFY3	chr4	71787734	71789386	101	0.555556
RUNX1	chr21	35181606	35335598	301	0.666667
SALL2	chr14	21074926	21076489	301	0.5
SALL3	chr18	74841962	74844119	141	0.833333
SCAMP5	chr15	73071552	73073002	301	0.5
SCGB3A2	chr5	147234665	147237422	301	0.555556
SDS	chr12	112327123	112328779	301	0.666667
SERPINB7	chr18	59591222	59592283	301	0.5
SFRP2	chr4	154929907	154931964	285	1
SFRS18	chr6	99979639	99983002	245	0.666667
SH3PXD2B	chr5	171813838	171815788	205	1
SHCBP1	chr16	45213034	45214584	301	0.666667
SLC10A2	chr13	102516046	102518199	285	1
SLC12A8	chr3	126482145	126483295	253	0.666667
SLC24A4	chr14	91855576	91857226	301	0.5
SLC39A11	chr17	68601297	68602759	301	0.666667
SLC5A3	chr21	34472218	34475176	9	0.5
SLC7A7	chr14	22353207	22354459	301	0.5
SLCO1A2	chr12	21368505	21370758	251	0.833333
SLFN12	chr17	30784111	30785667	301	0.5
SMAD9	chr13	36393224	36394884	301	0.5
SMARCE1	chr17	36058076	36059626	301	0.5
SNORD116-24	chr15	22889166	22890317	300	0.5
SNRPN	chr15	22617185	22653742	602	0.666667
SOX2	chr3	182908614	182910170	269	0.666667
SOX6	chr11	16380426	16383822	357	0.666667
SPIC	chr12	100391286	100392947	301	0.833333
SPRED1	chr15	36329906	36331656	249	0.666667
SPRYD3	chr12	51760055	51762012	249	1
SPTBN2	chr11	66245195	66248645	301	0.5
SPTBN4	chr19	45725433	45726883	301	0.5
SRFBP1	chr5	121322453	121324611	245	0.666667
SRGN	chr10	70516947	70518897	301	0.5
SRPX	chrX	37966224	37967676	251	0.5
ST8SIA4	chr5	100265618	100268568	205	0.777778
STAB2	chr12	102502397	102503947	301	0.5
SUB1	chr5	32617950	32620304	319	0.777778
SUPT6H	chr17	24022726	24025403	250	0.5
SYBU	chr8	110724578	110728681	251	0.555556
SYN3	chr22	31784678	31788247	252	0.666667
SYNE2	chr14	63610957	63749564	221	1
SYTL2	chr11	85106488	85147897	301	0.5
TBL1XR1	chr3	178398985	178400735	253	1
TGIF2	chr20	34632635	34634585	237	0.833333
THEM4	chr1	150148593	150149945	253	0.777778
THRA	chr17	35469999	35471849	205	1
TIMP4	chr3	12175096	12176746	201	0.666667
TMED6	chr16	67942144	67944194	301	0.5
TMEM123	chr11	101828611	101830761	301	0.666667
ANO3	chr11	25565738	25567793	301	0.5
TMEM29B	chrX	53002250	53045269	602	0.5
TMEM68	chr8	56850069	56851935	101	0.777778
TMTC1	chr12	29710836	29712796	49	0.666667
TNC	chr9	116894994	116897166	967	0.666667
TNFSF8	chr9	116733127	116735885	276	0.666667
TNRC6A	chr16	24648872	24650122	301	0.5
TOM1L2	chr17	17813922	17816172	152	0.5
TP53BP1	chr15	41571466	41593806	301	0.5
TPM1	chr15	61117889	61121040	301	0.5
TPM3	chr1	152424416	152426066	269	0.666667
TPRX1	chr19	53000123	53001475	301	0.666667
TPST2	chr22	25293429	25294479	502	0.666667
TRAF3IP2	chr6	112032802	112034652	205	0.555556
TRAV9-2	chr14	21477980	21479040	301	0.5
TRDV2	chr14	21959994	21961844	301	0.5
TRIM24	chr7	137792817	137795072	13	1
TRIM44	chr11	35636927	35640292	251	0.5
TSHZ1	chr18	71050572	71051629	254	0.5
TSLP	chr5	110434983	110436142	157	0.555556
TSR1	chr17	2184154	2185814	301	1
TTC12	chr11	112690813	112692463	301	0.5
TTLL5	chr14	75203711	75205267	301	0.5
TUB	chr11	8014654	8056734	301	0.5
TXNDC16	chr14	52086791	52088243	299	0.5
TXNRD1	chr12	103205266	103221836	1151	0.5
UBA1	chrX	46936805	46956047	298	0.666667
UBE2C	chr20	43870760	43872522	301	0.5
UBE2S	chr19	60612350	60613707	301	0.5
UBE2W	chr8	74953998	74955953	560	0.666667
USP12	chr13	26646184	26647740	301	0.5
USP20	chr9	131639372	131640624	245	0.555556
USP28	chr11	113196098	113253638	301	0.5
USP44	chr12	94468279	94470234	301	1
USP54	chr10	75005818	75008634	51	0.5
USP7	chr16	8966342	8968241	251	0.833333
VPS26B	chr11	133601810	133603967	301	0.5
WBSCR17	chr7	70231823	70234073	41	0.555556
WDR1	chr4	9729798	9731548	1	0.555556
WHDC1L1	chr15	20752440	20753998	458	0.5
WISP2	chr20	42783210	42784960	301	0.5
XAGE1E	chrX	52278019	52565707	301	0.5
YIPF4	chr2	32352533	32353987	201	0.888889
ZC3H12B	chrX	64621929	64623783	301	0.5
ZDHHC17	chr12	75678120	75680470	301	0.5
ZEB2	chr2	144995210	144998355	253	0.555556
ZFP37	chr9	114857566	114858916	149	0.666667
ZFP90	chr16	67127513	67156151	301	0.5
ZMYND8	chr20	45380451	45422941	225	0.833333
ZNF20	chr19	12109793	12113743	167	1
ZNF320	chr19	58086960	58088510	301	0.5
ZNF323	chr6	28428800	28430150	301	0.555556
ZNF382	chr19	41785463	41787021	301	0.5
ZNF398	chr7	148472599	148474457	301	1
ZNF532	chr18	54677039	54681613	157	1
ZNF556	chr19	2816031	2817784	301	0.5
ZNF630	chrX	47811120	47818732	301	0.5
ZNF663	chr20	44519961	44521311	253	0.5
ZNF84	chr12	132121973	132123729	301	0.5

## Sheet: OCT4 and SOX2
OCT4 and SOX2 motif present
Symbol	Description
RIPK1	Receptor-interacting serine/threonine-protein kinase 1 (EC 2.7.11.1)(Serine/threonine-protein kinase RIP)(Cell death protein RIP)(Receptor-interacting protein) [Source:UniProtKB/Swiss-Prot;Acc:Q13546]
PIP5K1C	Phosphatidylinositol-4-phosphate 5-kinase type-1 gamma (EC 2.7.1.68)(Phosphatidylinositol-4-phosphate 5-kinase type I gamma)(PtdIns(4)P-5-kinase gamma)(PtdInsPKIgamma)(PIP5KIgamma) [Source:UniProtKB/Swiss-Prot;Acc:O60331]
SPRED1	Sprouty-related, EVH1 domain-containing protein 1 (Spred-1)(hSpred1) [Source:UniProtKB/Swiss-Prot;Acc:Q7Z699]
NANOG	Homeobox protein NANOG (Homeobox transcription factor Nanog)(hNanog) [Source:UniProtKB/Swiss-Prot;Acc:Q9H9S0]
CLEC4A	C-type lectin domain family 4 member A (C-type lectin superfamily member 6)(Dendritic cell immunoreceptor)(Lectin-like immunoreceptor)(C-type lectin DDB27) [Source:UniProtKB/Swiss-Prot;Acc:Q9UMR7]
IL1RAPL1	X-linked interleukin-1 receptor accessory protein-like 1 Precursor (IL1RAPL-1)(Oligophrenin-4)(Three immunoglobulin domain-containing IL-1 receptor-related 2)(TIGIRR-2) [Source:UniProtKB/Swiss-Prot;Acc:Q9NZN1]
C16orf72	UPF0472 protein C16orf72 [Source:UniProtKB/Swiss-Prot;Acc:Q14CZ0]
AEBP2	Zinc finger protein AEBP2 (Adipocyte enhancer-binding protein 2)(AE-binding protein 2) [Source:UniProtKB/Swiss-Prot;Acc:Q6ZN18]
ERCC4	DNA repair endonuclease XPF (EC 3.1.-.-)(DNA excision repair protein ERCC-4)(DNA repair protein complementing XP-F cells)(Xeroderma pigmentosum group F-complementing protein) [Source:UniProtKB/Swiss-Prot;Acc:Q92889]
TPST2	Protein-tyrosine sulfotransferase 2 (EC 2.8.2.20)(Tyrosylprotein sulfotransferase-2)(TPST-2) [Source:UniProtKB/Swiss-Prot;Acc:O60704]
DYM	Dymeclin (Dyggve-Melchior-Clausen syndrome protein) [Source:UniProtKB/Swiss-Prot;Acc:Q7RTS9]
CA8	Carbonic anhydrase-related protein (CARP)(Carbonic anhydrase VIII)(CA-VIII) [Source:UniProtKB/Swiss-Prot;Acc:P35219]
SERPINB7	Serpin B7 (Megsin)(TP55) [Source:UniProtKB/Swiss-Prot;Acc:O75635]
NUDT9	ADP-ribose pyrophosphatase, mitochondrial Precursor (EC 3.6.1.13)(ADP-ribose diphosphatase)(Adenosine diphosphoribose pyrophosphatase)(ADPR-PPase)(ADP-ribose phosphohydrolase)(Nucleoside diphosphate-linked moiety X motif 9)(Nudix motif 9) [Source:UniProtKB/Swiss-Prot;Acc:Q9BW91]
PIPOX	Peroxisomal sarcosine oxidase (PSO)(EC 1.5.3.1)(EC 1.5.3.7)(L-pipecolate oxidase)(L-pipecolic acid oxidase) [Source:UniProtKB/Swiss-Prot;Acc:Q9P0Z9]
ST8SIA4	CMP-N-acetylneuraminate-poly-alpha-2,8-sialyltransferase (EC 2.4.99.-)(Alpha-2,8-sialyltransferase 8D)(ST8Sia IV)(Polysialyltransferase-1) [Source:UniProtKB/Swiss-Prot;Acc:Q92187]
ATXN3	Ataxin-3 (EC 3.4.22.-)(Machado-Joseph disease protein 1)(Spinocerebellar ataxia type 3 protein) [Source:UniProtKB/Swiss-Prot;Acc:P54252]
CXorf26	UPF0368 protein Cxorf26 [Source:UniProtKB/Swiss-Prot;Acc:Q9BVG4]
MT1M	Metallothionein-1M (MT-1M)(Metallothionein-IM)(MT-IM) [Source:UniProtKB/Swiss-Prot;Acc:Q8N339]
NXF4	nuclear RNA export factor 4 pseudogene (NXF4), non-coding RNA [Source:RefSeq DNA;Acc:NR_002216]
NUP50	Nucleoporin 50 kDa (Nuclear pore-associated protein 60 kDa-like) [Source:UniProtKB/Swiss-Prot;Acc:Q9UKX7]
DEFB114	Beta-defensin 114 Precursor (Defensin, beta 114)(Beta-defensin 14)(DEFB-14) [Source:UniProtKB/Swiss-Prot;Acc:Q30KQ6]
PAK1	Serine/threonine-protein kinase PAK 1 (EC 2.7.11.1)(p21-activated kinase 1)(PAK-1)(p65-PAK)(Alpha-PAK) [Source:UniProtKB/Swiss-Prot;Acc:Q13153]
ANKRD40	Ankyrin repeat domain-containing protein 40 [Source:UniProtKB/Swiss-Prot;Acc:Q6AI12]
TPRX1	Tetra-peptide repeat homeobox protein 1 [Source:UniProtKB/Swiss-Prot;Acc:Q8N7U7]
SLC12A8	Solute carrier family 12 member 8 (Cation-chloride cotransporter 9) [Source:UniProtKB/Swiss-Prot;Acc:A0AV02]
RNF214	RING finger protein 214 [Source:UniProtKB/Swiss-Prot;Acc:Q8ND24]
C11orf63	Uncharacterized protein C11orf63 [Source:UniProtKB/Swiss-Prot;Acc:Q6NUN7]
TBL1XR1	F-box-like/WD repeat-containing protein TBL1XR1 (Transducin beta-like 1X-related protein 1)(Nuclear receptor corepressor/HDAC3 complex subunit TBLR1)(TBL1-related protein 1) [Source:UniProtKB/Swiss-Prot;Acc:Q9BZK7]
RIF1	Telomere-associated protein RIF1 (Rap1-interacting factor 1 homolog) [Source:UniProtKB/Swiss-Prot;Acc:Q5UIP0]
BAZ2B	Bromodomain adjacent to zinc finger domain protein 2B (hWALp4) [Source:UniProtKB/Swiss-Prot;Acc:Q9UIF8]
EBF3	Transcription factor COE3 (Early B-cell factor 3)(EBF-3)(Olf-1/EBF-like 2)(O/E-2)(OE-2) [Source:UniProtKB/Swiss-Prot;Acc:Q9H4W6]
FIGN	Fidgetin [Source:UniProtKB/Swiss-Prot;Acc:Q5HY92]
CTGF	Connective tissue growth factor Precursor (Hypertrophic chondrocyte-specific protein 24) [Source:UniProtKB/Swiss-Prot;Acc:P29279]
FLAD1	FAD synthetase (EC 2.7.7.2)(FMN adenylyltransferase)(FAD pyrophosphorylase)(Flavin adenine dinucleotide synthetase) [Includes Molybdenum cofactor biosynthesis protein-like region;FAD synthetase region] [Source:UniProtKB/Swiss-Prot;Acc:Q8NFF5]
RPS6KC1	Ribosomal protein S6 kinase delta-1 (EC 2.7.11.1)(52 kDa ribosomal protein S6 kinase)(Ribosomal S6 kinase-like protein with two PSK domains 118 kDa protein)(SPHK1-binding protein) [Source:UniProtKB/Swiss-Prot;Acc:Q96S38]
TXNRD1	Thioredoxin reductase 1, cytoplasmic (TR)(EC 1.8.1.9)(Thioredoxin reductase TR1)(KM-102-derived reductase-like factor)(Gene associated with retinoid-IFN-induced mortality 12 protein)(GRIM-12) [Source:UniProtKB/Swiss-Prot;Acc:Q16881]
Q96AM0	Q96AM0_HUMAN AC055839.9 NLRP1 protein [Source:UniProtKB/TrEMBL;Acc:Q96AM0]
SNX20	Sorting nexin-20 (Selectin ligand-interactor cytoplasmic 1) [Source:UniProtKB/Swiss-Prot;Acc:Q7Z614]

## Sheet: OCT4
only OCT4 motif present
Symbol	Description
FOXC1	Forkhead box protein C1 (Forkhead-related protein FKHL7)(Forkhead-related transcription factor 3)(FREAC-3) [Source:UniProtKB/Swiss-Prot;Acc:Q12948]
REM2	GTP-binding protein REM 2 (Rad and Gem-like GTP-binding protein 2) [Source:UniProtKB/Swiss-Prot;Acc:Q8IYK8]
KRTAP19-7	Keratin-associated protein 19-6 [Source:UniProtKB/Swiss-Prot;Acc:Q3LI70]
P2RX5	P2X purinoceptor 5 (P2X5)(ATP receptor)(Purinergic receptor) [Source:UniProtKB/Swiss-Prot;Acc:Q93086]
SNRPN	Small nuclear ribonucleoprotein-associated protein N (snRNP-N)(Sm protein N)(Sm-N)(SmN)(Sm-D)(Tissue-specific-splicing protein) [Source:UniProtKB/Swiss-Prot;Acc:P63162]
GFOD1	Glucose-fructose oxidoreductase domain-containing protein 1 Precursor (EC 1.-.-.-) [Source:UniProtKB/Swiss-Prot;Acc:Q9NXC2]
ID2	DNA-binding protein inhibitor ID-2 (Inhibitor of DNA binding 2) [Source:UniProtKB/Swiss-Prot;Acc:Q02363]
USP12	Ubiquitin carboxyl-terminal hydrolase 12 (EC 3.1.2.15)(Ubiquitin thioesterase 12)(Ubiquitin-specific-processing protease 12)(Deubiquitinating enzyme 12)(Ubiquitin-hydrolyzing enzyme 1) [Source:UniProtKB/Swiss-Prot;Acc:O75317]
CDH10	Cadherin-10 Precursor (T2-cadherin) [Source:UniProtKB/Swiss-Prot;Acc:Q9Y6N8]
PMS2	Mismatch repair endonuclease PMS2 (EC 3.1.-.-)(PMS1 protein homolog 2)(DNA mismatch repair protein PMS2) [Source:UniProtKB/Swiss-Prot;Acc:P54278]
ZNF556	Zinc finger protein 556 [Source:UniProtKB/Swiss-Prot;Acc:Q9HAH1]
AVEN	Cell death regulator Aven [Source:UniProtKB/Swiss-Prot;Acc:Q9NQS1]
OR52E4	Olfactory receptor 52E4 (Olfactory receptor OR11-55) [Source:UniProtKB/Swiss-Prot;Acc:Q8NGH9]
RUNX1	Runt-related transcription factor 1 (Core-binding factor subunit alpha-2)(CBF-alpha-2)(Acute myeloid leukemia 1 protein)(Oncogene AML-1)(Polyomavirus enhancer-binding protein 2 alpha B subunit)(PEBP2-alpha B)(PEA2-alpha B)(SL3-3 enhancer factor 1 alpha B subunit)(SL3/AKV core-binding factor alpha B subunit) [Source:UniProtKB/Swiss-Prot;Acc:Q01196]
ADFP	Adipophilin (Adipose differentiation-related protein)(ADRP) [Source:UniProtKB/Swiss-Prot;Acc:Q99541]
ATPBD4	ATP-binding domain-containing protein 4 [Source:UniProtKB/Swiss-Prot;Acc:Q7L8W6]
SRPX	Sushi repeat-containing protein SRPX Precursor [Source:UniProtKB/Swiss-Prot;Acc:P78539]
COG3	Conserved oligomeric Golgi complex subunit 3 (COG complex subunit 3)(Component of oligomeric Golgi complex 3)(Vesicle-docking protein SEC34 homolog)(p94) [Source:UniProtKB/Swiss-Prot;Acc:Q96JB2]
SOX6	Transcription factor SOX-6 [Source:UniProtKB/Swiss-Prot;Acc:P35712]
USP7	Ubiquitin carboxyl-terminal hydrolase 7 (EC 3.1.2.15)(Ubiquitin thioesterase 7)(Ubiquitin-specific-processing protease 7)(Deubiquitinating enzyme 7)(Herpesvirus-associated ubiquitin-specific protease) [Source:UniProtKB/Swiss-Prot;Acc:Q93009]
SLCO1A2	Solute carrier organic anion transporter family member 1A2 (Solute carrier family 21 member 3)(Sodium-independent organic anion transporter)(Organic anion-transporting polypeptide 1)(OATP1)(OATP-A) [Source:UniProtKB/Swiss-Prot;Acc:P46721]
LGALS3	Galectin-3 (Galactose-specific lectin 3)(Mac-2 antigen)(IgE-binding protein)(35 kDa lectin)(Carbohydrate-binding protein 35)(CBP 35)(Laminin-binding protein)(Lectin L-29)(L-31)(Galactoside-binding protein)(GALBP) [Source:UniProtKB/Swiss-Prot;Acc:P17931]
RASSF8	Ras association domain-containing protein 8 (Carcinoma-associated protein HOJ-1) [Source:UniProtKB/Swiss-Prot;Acc:Q8NHQ8]
ZNF532	Zinc finger protein 532 [Source:UniProtKB/Swiss-Prot;Acc:Q9HCE3]
TRIM44	Tripartite motif-containing protein 44 (Protein DIPB) [Source:UniProtKB/Swiss-Prot;Acc:Q96DX7]
SYNE2	Nesprin-2 (Nuclear envelope spectrin repeat protein 2)(Synaptic nuclear envelope protein 2)(Syne-2)(Nucleus and actin connecting element protein)(Protein NUANCE) [Source:UniProtKB/Swiss-Prot;Acc:Q8WXH0]
GAGE12H	G antigen 12H (GAGE-12H) [Source:UniProtKB/Swiss-Prot;Acc:A6NDE8]
PPHLN1	Periphilin-1 (Gastric cancer antigen Ga50) [Source:UniProtKB/Swiss-Prot;Acc:Q8NEY8]
XAGE1E	G antigen family D member 2 (Protein XAGE-1)(Cancer/testis antigen 12.1)(CT12.1) [Source:UniProtKB/Swiss-Prot;Acc:Q9HD64]
RASGRF2	Ras-specific guanine nucleotide-releasing factor 2 (Ras-GRF2)(Guanine nucleotide-releasing factor 2)(Ras guanine nucleotide exchange factor 2) [Source:UniProtKB/Swiss-Prot;Acc:O14827]
SLC10A2	Ileal sodium/bile acid cotransporter (Ileal Na(+)/bile acid cotransporter)(Na(+)-dependent ileal bile acid transporter)(Ileal sodium-dependent bile acid transporter)(ISBT)(IBAT)(Apical sodium-dependent bile acid transporter)(ASBT)(Sodium/taurocholate cotransporting polypeptide, ileal)(Solute carrier family 10 member 2) [Source:UniProtKB/Swiss-Prot;Acc:Q12908]
MED6	Mediator of RNA polymerase II transcription subunit 6 (Mediator complex subunit 6)(hMed6)(Activator-recruited cofactor 33 kDa component)(ARC33)(Renal carcinoma antigen NY-REN-28) [Source:UniProtKB/Swiss-Prot;Acc:O75586]
RFPL2	Ret finger protein-like 2 (RING finger protein 79) [Source:UniProtKB/Swiss-Prot;Acc:O75678]
RAD54B	DNA repair and recombination protein RAD54B (EC 3.6.1.-)(RAD54 homolog B) [Source:UniProtKB/Swiss-Prot;Acc:Q9Y620]
SYN3	Synapsin-3 (Synapsin III) [Source:UniProtKB/Swiss-Prot;Acc:O14994]
ZC3H12B	Probable ribonuclease ZC3H12B (EC 3.1.-.-)(Zinc finger CCCH domain-containing protein 12B)(MCP-induced protein 2) [Source:UniProtKB/Swiss-Prot;Acc:Q5HYM0]
FAM70B	Protein FAM70B [Source:UniProtKB/Swiss-Prot;Acc:Q8WV15]
OR7A17	Olfactory receptor 7A17 [Source:UniProtKB/Swiss-Prot;Acc:O14581]
AR	Androgen receptor (Dihydrotestosterone receptor)(Nuclear receptor subfamily 3 group C member 4) [Source:UniProtKB/Swiss-Prot;Acc:P10275]
BLMH	Bleomycin hydrolase (BLM hydrolase)(BMH)(BH)(EC 3.4.22.40) [Source:UniProtKB/Swiss-Prot;Acc:Q13867]
C2orf61	Uncharacterized protein C2orf61 [Source:UniProtKB/Swiss-Prot;Acc:Q8N801]
ID3	DNA-binding protein inhibitor ID-3 (Inhibitor of DNA binding 3)(ID-like protein inhibitor HLH 1R21)(Helix-loop-helix protein HEIR-1) [Source:UniProtKB/Swiss-Prot;Acc:Q02535]
MED12	Mediator of RNA polymerase II transcription subunit 12 (Mediator complex subunit 12)(Thyroid hormone receptor-associated protein complex 230 kDa component)(Trap230)(Activator-recruited cofactor 240 kDa component)(ARC240)(CAG repeat protein 45)(OPA-containing protein)(Trinucleotide repeat-containing gene 11 protein) [Source:UniProtKB/Swiss-Prot;Acc:Q93074]
PRR16	Proline-rich protein 16 (Mesenchymal stem cell protein DSC54) [Source:UniProtKB/Swiss-Prot;Acc:Q569H4]
SRFBP1	Serum response factor-binding protein 1 (SRF-dependent transcription regulation-associated protein)(p49/STRAP) [Source:UniProtKB/Swiss-Prot;Acc:Q8NEF9]
CAMK2D	Calcium/calmodulin-dependent protein kinase type II delta chain (CaM-kinase II delta chain)(CaM kinase II subunit delta)(CaMK-II subunit delta)(EC 2.7.11.17) [Source:UniProtKB/Swiss-Prot;Acc:Q13557]
DHDDS	Dehydrodolichyl diphosphate synthase (Dedol-PP synthase)(EC 2.5.1.-) [Source:UniProtKB/Swiss-Prot;Acc:Q86SQ9]
ZNF663	Zinc finger protein 663 [Source:UniProtKB/Swiss-Prot;Acc:Q8NDT4]
PALM2	Paralemmin-2 [Source:UniProtKB/Swiss-Prot;Acc:Q8IXS6]
LRRTM3	Leucine-rich repeat transmembrane neuronal protein 3 Precursor [Source:UniProtKB/Swiss-Prot;Acc:Q86VH5]
THRA	Thyroid hormone receptor alpha (Nuclear receptor subfamily 1 group A member 1)(C-erbA-alpha)(c-erbA-1)(EAR-7)(EAR7) [Source:UniProtKB/Swiss-Prot;Acc:P10827]
RSPRY1	RING finger and SPRY domain-containing protein 1 Precursor [Source:UniProtKB/Swiss-Prot;Acc:Q96DX4]
CCDC102A	Coiled-coil domain-containing protein 102A [Source:UniProtKB/Swiss-Prot;Acc:Q96A19]
SRGN	Serglycin Precursor (Secretory granule proteoglycan core protein)(Platelet proteoglycan core protein)(P.PG)(Hematopoetic proteoglycan core protein) [Source:UniProtKB/Swiss-Prot;Acc:P10124]
ADNP	Activity-dependent neuroprotector homeobox protein (Activity-dependent neuroprotective protein) [Source:UniProtKB/Swiss-Prot;Acc:Q9H2P0]
CRABP1	Cellular retinoic acid-binding protein 1 (Cellular retinoic acid-binding protein I)(CRABP-I) [Source:UniProtKB/Swiss-Prot;Acc:P29762]
TNFSF8	Tumor necrosis factor ligand superfamily member 8 (CD30 ligand)(CD30-L)(CD153 antigen) [Source:UniProtKB/Swiss-Prot;Acc:P32971]
RAB4B	Ras-related protein Rab-4B [Source:UniProtKB/Swiss-Prot;Acc:P61018]
MCTP2	Multiple C2 and transmembrane domain-containing protein 2 [Source:UniProtKB/Swiss-Prot;Acc:Q6DN12]
NR2F2	COUP transcription factor 2 (COUP-TF II)(COUP-TF2)(Nuclear receptor subfamily 2 group F member 2)(Apolipoprotein AI regulatory protein 1)(ARP-1) [Source:UniProtKB/Swiss-Prot;Acc:P24468]
EBF1	Transcription factor COE1 (O/E-1)(OE-1)(Early B-cell factor) [Source:UniProtKB/Swiss-Prot;Acc:Q9UH73]
USP44	Ubiquitin carboxyl-terminal hydrolase 44 (EC 3.1.2.15)(Ubiquitin thioesterase 44)(Ubiquitin-specific-processing protease 44)(Deubiquitinating enzyme 44) [Source:UniProtKB/Swiss-Prot;Acc:Q9H0E7]
MYT1	Myelin transcription factor 1 (MyT1)(MyTI)(Proteolipid protein-binding protein)(PLPB1) [Source:UniProtKB/Swiss-Prot;Acc:Q01538]
GHITM	Growth hormone-inducible transmembrane protein (Dermal papilla-derived protein 2)(Transmembrane BAX inhibitor motif-containing protein 5) [Source:UniProtKB/Swiss-Prot;Acc:Q9H3K2]
BRS3	Bombesin receptor subtype-3 (BRS-3) [Source:UniProtKB/Swiss-Prot;Acc:P32247]
SPIC	Transcription factor Spi-C [Source:UniProtKB/Swiss-Prot;Acc:Q8N5J4]
CDR1	Cerebellar degeneration-related antigen 1 (CDR34) [Source:UniProtKB/Swiss-Prot;Acc:P51861]
STAB2	Stabilin-2 Precursor (Fasciclin, EGF-like, laminin-type EGF-like and link domain-containing scavenger receptor 2)(FEEL-2)(FAS1 EGF-like and X-link domain-containing adhesion molecule 2)(Hyaluronan receptor for endocytosis) [Contains 190 kDa form stabilin-2(190 kDa hyaluronan receptor for endocytosis)] [Source:UniProtKB/Swiss-Prot;Acc:Q8WWQ8]
USP20	Ubiquitin carboxyl-terminal hydrolase 20 (EC 3.1.2.15)(Ubiquitin thioesterase 20)(Ubiquitin-specific-processing protease 20)(Deubiquitinating enzyme 20) [Source:UniProtKB/Swiss-Prot;Acc:Q9Y2K6]
DPPA4	Developmental pluripotency-associated protein 4 [Source:UniProtKB/Swiss-Prot;Acc:Q7L190]
TMEM123	Porimin Precursor (Transmembrane protein 123)(Pro-oncosis receptor inducing membrane injury)(Keratinocytes-associated transmembrane protein 3)(KCT-3) [Source:UniProtKB/Swiss-Prot;Acc:Q8N131]
RUFY1	RUN and FYVE domain-containing protein 1 (FYVE-finger protein EIP1)(Zinc finger FYVE domain-containing protein 12)(La-binding protein 1)(Rab4-interacting protein) [Source:UniProtKB/Swiss-Prot;Acc:Q96T51]
ALG9	Ferredoxin-fold anticodon-binding domain-containing protein 1 (FDX-ACDB domain-containing protein 1) [Source:UniProtKB/Swiss-Prot;Acc:Q9BRP7]
RAB7A	Ras-related protein Rab-7a [Source:UniProtKB/Swiss-Prot;Acc:P51149]
SLC39A11	Zinc transporter ZIP11 (Zrt- and Irt-like protein 11)(ZIP-11)(Solute carrier family 39 member 11) [Source:UniProtKB/Swiss-Prot;Acc:Q8N1S5]
HN1	Hematological and neurological expressed 1 protein (Androgen-regulated protein 2) [Source:UniProtKB/Swiss-Prot;Acc:Q9UK76]
PPP2R3A	Serine/threonine-protein phosphatase 2A regulatory subunit B'' subunit alpha (Serine/threonine-protein phosphatase 2A 72/130 kDa regulatory subunit B)(PP2A, subunit B, B''-PR72/PR130)(PP2A, subunit B, B72/B130 isoforms)(PP2A, subunit B, PR72/PR130 isoforms)(PP2A, subunit B, R3 isoform) [Source:UniProtKB/Swiss-Prot;Acc:Q06190]
BARX2	Homeobox protein BarH-like 2 [Source:UniProtKB/Swiss-Prot;Acc:Q9UMQ3]
NCAPD3	Condensin-2 complex subunit D3 (Non-SMC condensin II complex subunit D3)(hCAP-D3) [Source:UniProtKB/Swiss-Prot;Acc:P42695]
VPS26B	Vacuolar protein sorting-associated protein 26B (Vesicle protein sorting 26B) [Source:UniProtKB/Swiss-Prot;Acc:Q4G0F5]
GBF1	Golgi-specific brefeldin A-resistance guanine nucleotide exchange factor 1 (BFA-resistant GEF 1) [Source:UniProtKB/Swiss-Prot;Acc:Q92538]
SFRS18	Splicing factor, arginine/serine-rich 18 (Splicing factor, arginine/serine-rich 130)(Serine-arginine-rich-splicing regulatory protein 130)(SRrp130)(SR-rich protein)(SR-related protein) [Source:UniProtKB/Swiss-Prot;Acc:Q8TF01]
PROC	Vitamin K-dependent protein C Precursor (EC 3.4.21.69)(Autoprothrombin IIA)(Anticoagulant protein C)(Blood coagulation factor XIV) [Contains Vitamin K-dependent protein C light chain;Vitamin K-dependent protein C heavy chain;Activation peptide] [Source:UniProtKB/Swiss-Prot;Acc:P04070]
SOX2	Transcription factor SOX-2 [Source:UniProtKB/Swiss-Prot;Acc:P48431]
TRAF3IP2	Adapter protein CIKS (Connection to IKK and SAPK/JNK)(TRAF3-interacting protein 2)(Nuclear factor NF-kappa-B activator 1)(ACT1) [Source:UniProtKB/Swiss-Prot;Acc:O43734]
ZEB2	Zinc finger E-box-binding homeobox 2 (Zinc finger homeobox protein 1b)(Smad-interacting protein 1)(SMADIP1) [Source:UniProtKB/Swiss-Prot;Acc:O60315]
LMO4	LIM domain transcription factor LMO4 (LIM domain only protein 4)(LMO-4)(Breast tumor autoantigen) [Source:UniProtKB/Swiss-Prot;Acc:P61968]
ZNF398	Zinc finger protein 398 (Zinc finger DNA-binding protein p52/p71) [Source:UniProtKB/Swiss-Prot;Acc:Q8TD17]
GIMAP5	GTPase IMAP family member 5 (Immunity-associated nucleotide 4-like 1 protein)(Immunity-associated protein 3)(IAN-5) [Source:UniProtKB/Swiss-Prot;Acc:Q96F15]
OLFML3	Olfactomedin-like protein 3 Precursor (HNOEL-iso)(hOLF44) [Source:UniProtKB/Swiss-Prot;Acc:Q9NRN5]
HIST2H2AA4	Histone H2A type 2-A (H2A.2)(H2A/o) [Source:UniProtKB/Swiss-Prot;Acc:Q6FI13]
KLF7	Krueppel-like factor 7 (Ubiquitous krueppel-like factor) [Source:UniProtKB/Swiss-Prot;Acc:O75840]
GBX2	Homeobox protein GBX-2 (Gastrulation and brain-specific homeobox protein 2) [Source:UniProtKB/Swiss-Prot;Acc:P52951]
A0PJ55	A0PJ55_HUMAN, ZNF778 protein Fragment [Source:UniProtKB/TrEMBL;Acc:A0PJ55]
C14ORF94	Uncharacterized protein C14orf94 [Source:UniProtKB/Swiss-Prot;Acc:Q9H6D7]
CIR_HUMAN	CIR_HUMAN AC106900.1 CBF1-interacting corepressor (Recepin) [Source:UniProtKB/Swiss-Prot;Acc:Q86X95]
DEPDC2	DEP domain containing 2
HOXD12	Homeobox protein Hox-D12 (Hox-4H) [Source:UniProtKB/Swiss-Prot;Acc:P35452]
KIAA1656	RP1-130H16.15 Coiled-coil domain-containing protein KIAA1656 [Source:UniProtKB/Swiss-Prot;Acc:Q569K6]
GAGE7_HUMAN	GAGE7_HUMAN GAGE12G/GAGE2C/GAGE12F G antigen 7 (GAGE-7)(GAGE-7B)(GAGE-8)(AL4)(Cancer/testis antigen 4.7)(CT4.7) [Source:UniProtKB/Swiss-Prot;Acc:O76087]
GAGE8	GAGE8 GAGE2D G antigen 8 (GAGE-8)(Cancer/testis antigen 4.8)(CT4.8) [Source:UniProtKB/Swiss-Prot;Acc:Q9UEU5]
HMG1L1	HMG1L1 HMGB1L1 Putative high mobility group protein 1-like 1 (HMG-1L1) [Source:UniProtKB/Swiss-Prot;Acc:B2RPK0]
K0220_HUMAN	K0220_HUMAN AC106788.3 NPIP-like protein KIAA0220 (Protein pps22-1) [Source:UniProtKB/Swiss-Prot;Acc:Q92617]
MAGD4_HUMAN	MAGD4_HUMAN MAGED4B/MAGED4 Melanoma-associated antigen D4 (MAGE-D4 antigen)(MAGE-E1 antigen) [Source:UniProtKB/Swiss-Prot;Acc:Q96JG8]
MCA2_HUMAN	MCA2_HUMAN JTV1 Multisynthetase complex auxiliary component p38 (Protein JTV-1) [Source:UniProtKB/Swiss-Prot;Acc:Q13155]
FICD	FIC domain-containing protein (Huntingtin-interacting protein E)(Huntingtin yeast partner E)(Huntingtin-interacting protein 13) [Source:UniProtKB/Swiss-Prot;Acc:Q9BVA6]
RICS	Rho/Cdc42/Rac GTPase-activating protein RICS (p200RhoGAP)(p250GAP)(RhoGAP involved in the beta-catenin-N-cadherin and NMDA receptor signaling)(Brain-specific Rho GTPase-activating protein)(GAB-associated Cdc42/Rac GTPase-activating protein)(GC-GAP)(GTPase regulator interacting with TrkA) [Source:UniProtKB/Swiss-Prot;Acc:A7KAX9]
SGEF	Src homology 3 domain-containing guanine nucleotide exchange factor
IGDCC4	immunoglobulin superfamily, DCC subclass, member 4, Neighbor of punc e11 Precursor (Protein DDM36)(hDDM36) [Source:UniProtKB/Swiss-Prot;Acc:Q8TDY8]
FAM71E1	Protein FAM71E1 [Source:UniProtKB/Swiss-Prot;Acc:Q6IPT2]
TRIML2	Tripartite motif family-like protein 2 (SPRY domain-containing protein 6) [Source:UniProtKB/Swiss-Prot;Acc:Q8N7C3]
GGT3P	Gamma-glutamyltransferase 3 pseudogene (GGT3P), non-coding RNA.
PNMA2	PNMA2 PNMA2 Paraneoplastic antigen Ma2 (Onconeuronal antigen Ma2)(Paraneoplastic neuronal antigen MM2)(40 kDa neuronal protein) [Source:UniProtKB/Swiss-Prot;Acc:Q9UL42]
Q5T4H8	N/A
Q6ZUA8	N/A
Q6ZVC3	N/A
Q8IZL8-2	PELP1 Isoform 2 of Q8IZL8 - Homo sapiens (Human) [Source:UniprotKB/SpliceVariant;Acc:Q8IZL8-2]
Q8ND77	AC092375.4/AC106788.3 Putative uncharacterized protein DKFZp547E087 [Source:UniProtKB/TrEMBL;Acc:Q8ND77]
RBM32B	RNA binding motif protein 32B
ANO3	anoctamin 3, TMEM16C, transmembrane protein 16C
TMEM29B	FAM156B, family with sequence similarity 156, member B
UBA1	ubiquitin-like modifier activating enzyme 1

## Sheet: SOX2
only SOX2 motif present
Symbol	Description
OR4L1	Olfactory receptor 4L1 (Olfactory receptor OR14-28) [Source:UniProtKB/Swiss-Prot;Acc:Q8NH43]
RNASE11	Probable ribonuclease 11 Precursor (RNase 11)(EC 3.1.27.-) [Source:UniProtKB/Swiss-Prot;Acc:Q8TAA1]
SALL2	Sal-like protein 2 (Zinc finger protein SALL2)(HSal2) [Source:UniProtKB/Swiss-Prot;Acc:Q9Y467]
CACNA1C	Voltage-dependent L-type calcium channel subunit alpha-1C (Voltage-gated calcium channel subunit alpha Cav1.2)(Calcium channel, L type, alpha-1 polypeptide, isoform 1, cardiac muscle) [Source:UniProtKB/Swiss-Prot;Acc:Q13936]
KRTAP11-1	Keratin-associated protein 11-1 (High sulfur keratin-associated protein 11.1) [Source:UniProtKB/Swiss-Prot;Acc:Q8IUC1]
RAB9A	Ras-related protein Rab-9A (Rab-9A) [Source:UniProtKB/Swiss-Prot;Acc:P51151]
GALNT8	Probable polypeptide N-acetylgalactosaminyltransferase 8 (EC 2.4.1.41)(Polypeptide GalNAc transferase 8)(pp-GaNTase 8)(GalNAc-T8)(Protein-UDP acetylgalactosaminyltransferase 8)(UDP-GalNAc:polypeptide N-acetylgalactosaminyltransferase 8) [Source:UniProtKB/Swiss-Prot;Acc:Q9NY28]
PIR	Pirin [Source:UniProtKB/Swiss-Prot;Acc:O00625]
PLEKHG6	Pleckstrin homology domain-containing family G member 6 (Myosin-interacting guanine nucleotide exchange factor)(MyoGEF) [Source:UniProtKB/Swiss-Prot;Acc:Q3KR16]
CBR3	Carbonyl reductase [NADPH] 3 (EC 1.1.1.184)(NADPH-dependent carbonyl reductase 3) [Source:UniProtKB/Swiss-Prot;Acc:O75828]
ICMT	Protein-S-isoprenylcysteine O-methyltransferase (EC 2.1.1.100)(Isoprenylcysteine carboxylmethyltransferase)(Prenylcysteine carboxyl methyltransferase)(pcCMT)(Prenylated protein carboxyl methyltransferase)(PPMT) [Source:UniProtKB/Swiss-Prot;Acc:O60725]
KLHL5	Kelch-like protein 5 [Source:UniProtKB/Swiss-Prot;Acc:Q96PQ7]
GDF3	Growth/differentiation factor 3 Precursor (GDF-3) [Source:UniProtKB/Swiss-Prot;Acc:Q9NR23]
MFAP5	Microfibrillar-associated protein 5 Precursor (MFAP-5)(Microfibril-associated glycoprotein 2)(MAGP-2)(MP25) [Source:UniProtKB/Swiss-Prot;Acc:Q13361]
MANSC1	MANSC domain-containing protein 1 Precursor (Loss of heterozygosity 12 chromosomal region 3 protein) [Source:UniProtKB/Swiss-Prot;Acc:Q9H8J5]
EMP1	Epithelial membrane protein 1 (EMP-1)(Tumor-associated membrane protein)(CL-20)(Protein B4B) [Source:UniProtKB/Swiss-Prot;Acc:P54849]
RIN2	Ras and Rab interactor 2 (Ras interaction/interference protein 2)(Ras inhibitor JC265)(Ras association domain family 4) [Source:UniProtKB/Swiss-Prot;Acc:Q8WYP3]
BDNF	Brain-derived neurotrophic factor Precursor (BDNF)(Abrineurin) [Source:UniProtKB/Swiss-Prot;Acc:P23560]
GPC6	Glypican-6 Precursor [Contains Secreted glypican-6] [Source:UniProtKB/Swiss-Prot;Acc:Q9Y625]
GSPT2	Eukaryotic peptide chain release factor GTP-binding subunit ERF3B (Eukaryotic peptide chain release factor subunit 3b)(eRF3b)(G1 to S phase transition protein 2 homolog) [Source:UniProtKB/Swiss-Prot;Acc:Q8IYD1]
GSS	Glutathione synthetase (EC 6.3.2.3)(Glutathione synthase)(GSH synthetase)(GSH-S) [Source:UniProtKB/Swiss-Prot;Acc:P48637]
UBE2W	Probable ubiquitin-conjugating enzyme E2 W (EC 6.3.2.19)(Ubiquitin-protein ligase W)(Ubiquitin carrier protein W) [Source:UniProtKB/Swiss-Prot;Acc:Q96B02]
TNRC6A	Trinucleotide repeat-containing gene 6A protein (CAG repeat protein 26)(Glycine-tryptophan protein of 182 kDa)(GW182 autoantigen)(Protein GW1)(EMSY interactor protein) [Source:UniProtKB/Swiss-Prot;Acc:Q8NDV7]
SUPT6H	Transcription elongation factor SPT6 (hSPT6)(Tat-cotransactivator 2 protein)(Tat-CT2 protein) [Source:UniProtKB/Swiss-Prot;Acc:Q7KZ85]
OR13A1	Olfactory receptor 13A1 (Olfactory receptor OR10-3) [Source:UniProtKB/Swiss-Prot;Acc:Q8NGR1]
FOXB1	Forkhead box protein B1 (Transcription factor FKH-5) [Source:UniProtKB/Swiss-Prot;Acc:Q99853]
ARHGEF9	Rho guanine nucleotide exchange factor 9 (Rac/Cdc42 guanine nucleotide exchange factor 9)(Collybistin)(PEM-2 homolog) [Source:UniProtKB/Swiss-Prot;Acc:O43307]
TGIF2	Homeobox protein TGIF2 (5'-TG-3'-interacting factor 2)(TGF(beta)-induced transcription factor 2)(TGFB-induced factor 2) [Source:UniProtKB/Swiss-Prot;Acc:Q9GZN2]
CYP4F2	Leukotriene-B(4) omega-hydroxylase 1 (EC 1.14.13.30)(Cytochrome P450 4F2)(CYPIVF2)(Leukotriene-B(4) 20-monooxygenase 1)(Cytochrome P450-LTB-omega) [Source:UniProtKB/Swiss-Prot;Acc:P78329]
KRT75	Keratin, type II cytoskeletal 75 (Cytokeratin-75)(CK-75)(Keratin-75)(K75)(Type II keratin-18)(Type II keratin-K6hf)(Keratin-6 hair follicle)(hK6hf) [Source:UniProtKB/Swiss-Prot;Acc:O95678]
RHD	Blood group Rh(D) polypeptide (Rhesus D antigen)(RHXIII)(Rh polypeptide 2)(RhPII)(CD240D antigen) [Source:UniProtKB/Swiss-Prot;Acc:Q02161]
RHCE	Blood group Rh(CE) polypeptide (Rhesus C/E antigens)(Rh30A)(RhIXB)(Rh polypeptide 1)(RhPI)(CD240CE antigen) [Source:UniProtKB/Swiss-Prot;Acc:P18577]
ANP32A	Acidic leucine-rich nuclear phosphoprotein 32 family member A (Potent heat-stable protein phosphatase 2A inhibitor I1PP2A)(Acidic nuclear phosphoprotein pp32)(Leucine-rich acidic nuclear protein)(Lanp)(Putative HLA-DR-associated protein I)(PHAPI)(Mapmodulin) [Source:UniProtKB/Swiss-Prot;Acc:P39687]
UBE2C	Ubiquitin-conjugating enzyme E2 C (EC 6.3.2.19)(Ubiquitin-protein ligase C)(Ubiquitin carrier protein C)(UbcH10) [Source:UniProtKB/Swiss-Prot;Acc:O00762]
CBY1	Protein chibby homolog 1 (PKD2 interactor, Golgi and endoplasmic reticulum-associated 1)(PIGEA-14)(Cytosolic leucine-rich protein)(ARPP-binding protein) [Source:UniProtKB/Swiss-Prot;Acc:Q9Y3M2]
PHF17	Protein Jade-1 (PHD finger protein 17) [Source:UniProtKB/Swiss-Prot;Acc:Q6IE81]
SMARCE1	SWI/SNF-related matrix-associated actin-dependent regulator of chromatin subfamily E member 1 (BRG1-associated factor 57) [Source:UniProtKB/Swiss-Prot;Acc:Q969G3]
ARMCX5	Armadillo repeat-containing X-linked protein 5 [Source:UniProtKB/Swiss-Prot;Acc:Q6P1M9]
TNC	Tenascin Precursor (TN)(Tenascin-C)(TN-C)(Hexabrachion)(Cytotactin)(Neuronectin)(GMEM)(JI)(Myotendinous antigen)(Glioma-associated-extracellular matrix antigen)(GP 150-225) [Source:UniProtKB/Swiss-Prot;Acc:P24821]
ZNF382	Zinc finger protein 382 (Multiple zinc finger and krueppel-associated box protein KS1)(KRAB/zinc finger suppressor protein 1)(KS1) [Source:UniProtKB/Swiss-Prot;Acc:Q96SR6]
PCDHB5	Protocadherin beta-5 Precursor (PCDH-beta-5) [Source:UniProtKB/Swiss-Prot;Acc:Q9Y5E4]
SFRP2	Secreted frizzled-related protein 2 Precursor (sFRP-2)(Secreted apoptosis-related protein 1)(SARP-1)(Frizzled-related protein 2)(FRP-2) [Source:UniProtKB/Swiss-Prot;Acc:Q96HF1]
HESX1	Homeobox expressed in ES cells 1 (Homeobox protein ANF)(hAnf) [Source:UniProtKB/Swiss-Prot;Acc:Q9UBX0]
C15orf32	Uncharacterized protein C15orf32 [Source:UniProtKB/Swiss-Prot;Acc:Q32M92]
CLLU1	Chronic lymphocytic leukemia up-regulated protein 1 [Source:UniProtKB/Swiss-Prot;Acc:Q5K131]
OR13H1	Olfactory receptor 13H1 (Olfactory receptor ORX-1) [Source:UniProtKB/Swiss-Prot;Acc:Q8NG92]
FBXW11	F-box/WD repeat-containing protein 11 (F-box/WD repeat-containing protein 1B)(F-box and WD repeats protein beta-TrCP2)(Homologous to Slimb protein)(HOS) [Source:UniProtKB/Swiss-Prot;Acc:Q9UKB1]
PHF3	PHD finger protein 3 [Source:UniProtKB/Swiss-Prot;Acc:Q92576]
FIBCD1	Fibrinogen C domain-containing protein 1 [Source:UniProtKB/Swiss-Prot;Acc:Q8N539]
USP28	Ubiquitin carboxyl-terminal hydrolase 28 (EC 3.1.2.15)(Ubiquitin thioesterase 28)(Ubiquitin-specific-processing protease 28)(Deubiquitinating enzyme 28) [Source:UniProtKB/Swiss-Prot;Acc:Q96RU2]
ATP6AP1	V-type proton ATPase subunit S1 Precursor (V-ATPase subunit S1)(Vacuolar proton pump subunit S1)(V-ATPase S1 accessory protein)(V-ATPase Ac45 subunit)(Protein XAP-3) [Source:UniProtKB/Swiss-Prot;Acc:Q15904]
COL12A1	Collagen alpha-1(XII) chain Precursor [Source:UniProtKB/Swiss-Prot;Acc:Q99715]
CDR2L	Cerebellar degeneration-related protein 2-like (Paraneoplastic 62 kDa antigen) [Source:UniProtKB/Swiss-Prot;Acc:Q86X02]
ZNF84	Zinc finger protein 84 (Zinc finger protein HPF2) [Source:UniProtKB/Swiss-Prot;Acc:P51523]
LPHN2	Latrophilin-2 Precursor (Calcium-independent alpha-latrotoxin receptor 2)(Latrophilin homolog 1)(Lectomedin-1) [Source:UniProtKB/Swiss-Prot;Acc:O95490]
FZD5	Frizzled-5 Precursor (Fz-5)(hFz5)(FzE5) [Source:UniProtKB/Swiss-Prot;Acc:Q13467]
IFI16	Gamma-interferon-inducible protein Ifi-16 (Interferon-inducible myeloid differentiation transcriptional activator)(IFI 16) [Source:UniProtKB/Swiss-Prot;Acc:Q16666]
PCNXL2	Pecanex-like protein 2 [Source:UniProtKB/Swiss-Prot;Acc:A6NKB5]
ENST00000300576	AC068338.14 Golgin subfamily A member 6C [Source:UniProtKB/Swiss-Prot;Acc:A6NDK9]
ENST00000402081	CTD-2530H13.2
GNAS3	Neuroendocrine secretory protein 55 (NESP55) [Contains LHAL tetrapeptide;GPIPIRRH peptide] [Source:UniProtKB/Swiss-Prot;Acc:O95467]
KIAA0423	N/A
PKD1L2	polycystin 1-like 2 isoform c [Source:RefSeq peptide;Acc:NP_001070248]
NR_003276.1	N/A
Q96HF5	AC004696.1 MGC9913 protein [Source:UniProtKB/TrEMBL;Acc:Q96HF5]

## Sheet: noOCT4 noSOX2
no OCT4 and no SOX2 motif present
Symbol	Description
IFITM3	Interferon-induced transmembrane protein 3 (Interferon-inducible protein 1-8U) [Source:UniProtKB/Swiss-Prot;Acc:Q01628]
IQSEC3	IQ motif and SEC7 domain-containing protein 3 [Source:UniProtKB/Swiss-Prot;Acc:Q9UPP2]
APP	Amyloid beta A4 protein Precursor (Alzheimer disease amyloid protein)(ABPP)(APPI)(APP)(PreA4)(Cerebral vascular amyloid peptide)(CVAP)(Protease nexin-II)(PN-II) [Contains Soluble APP-alpha(S-APP-alpha);Soluble APP-beta(S-APP-beta);C99;Beta-amyloid protein 42(Beta-APP42);Beta-amyloid protein 40(Beta-APP40);C83;P3(42);P3(40);Gamma-secretase C-terminal fragment 59(Gamma-CTF(59))(Amyloid intracellula…
CDYL	Chromodomain Y-like protein (CDY-like)(EC 2.3.1.48) [Source:UniProtKB/Swiss-Prot;Acc:Q9Y232]
TSR1	Pre-rRNA-processing protein TSR1 homolog [Source:UniProtKB/Swiss-Prot;Acc:Q2NL82]
MNT	Max-binding protein MNT (Protein ROX)(Myc antagonist MNT) [Source:UniProtKB/Swiss-Prot;Acc:Q99583]
SLC7A7	Y+L amino acid transporter 1 (y(+)L-type amino acid transporter 1)(y+LAT-1)(Y+LAT1)(Solute carrier family 7 member 7)(Monocyte amino acid permease 2)(MOP-2) [Source:UniProtKB/Swiss-Prot;Acc:Q9UM01]
GCNT2	N-acetyllactosaminide beta-1,6-N-acetylglucosaminyl-transferase (N-acetylglucosaminyltransferase)(EC 2.4.1.150)(I-branching enzyme)(IGNT) [Source:UniProtKB/Swiss-Prot;Acc:Q06430]
C12orf32	Uncharacterized protein C12orf32 [Source:UniProtKB/Swiss-Prot;Acc:Q9BSD3]
NADK	NAD kinase (EC 2.7.1.23)(Poly(P)/ATP NAD kinase) [Source:UniProtKB/Swiss-Prot;Acc:O95544]
DNAH5	Dynein heavy chain 5, axonemal (Axonemal beta dynein heavy chain 5)(Ciliary dynein heavy chain 5) [Source:UniProtKB/Swiss-Prot;Acc:Q8TE73]
IFNAR1	Interferon-alpha/beta receptor alpha chain Precursor (IFN-alpha-REC) [Source:UniProtKB/Swiss-Prot;Acc:P17181]
WDR1	WD repeat-containing protein 1 (Actin-interacting protein 1)(AIP1)(NORI-1) [Source:UniProtKB/Swiss-Prot;Acc:O75083]
OR51D1	Olfactory receptor 51D1 (Olfactory receptor OR11-14) [Source:UniProtKB/Swiss-Prot;Acc:Q8NGF3]
OR51F2	Olfactory receptor 51F2 (Olfactory receptor OR11-23) [Source:UniProtKB/Swiss-Prot;Acc:Q8NH61]
SUB1	Activated RNA polymerase II transcriptional coactivator p15 (SUB1 homolog)(Positive cofactor 4)(PC4)(p14) [Source:UniProtKB/Swiss-Prot;Acc:P53999]
HBG2	Hemoglobin subunit gamma-2 (Hemoglobin gamma-2 chain)(Gamma-2-globin)(Hemoglobin gamma-G chain)(Hb F Ggamma) [Source:UniProtKB/Swiss-Prot;Acc:P69892]
CHD4	Chromodomain-helicase-DNA-binding protein 4 (CHD-4)(EC 3.6.1.-)(ATP-dependent helicase CHD4)(Mi-2 autoantigen 218 kDa protein)(Mi2-beta) [Source:UniProtKB/Swiss-Prot;Acc:Q14839]
OR52B6	Olfactory receptor 52B6 (Olfactory receptor OR11-47) [Source:UniProtKB/Swiss-Prot;Acc:Q8NGF0]
TIMP4	Metalloproteinase inhibitor 4 Precursor (Tissue inhibitor of metalloproteinases 4)(TIMP-4) [Source:UniProtKB/Swiss-Prot;Acc:Q99727]
SLC5A3	Sodium/myo-inositol cotransporter (Na(+)/myo-inositol cotransporter)(Solute carrier family 5 member 3) [Source:UniProtKB/Swiss-Prot;Acc:P53794]
PDHA1	Pyruvate dehydrogenase E1 component subunit alpha, somatic form, mitochondrial Precursor (EC 1.2.4.1)(PDHE1-A type I) [Source:UniProtKB/Swiss-Prot;Acc:P08559]
DPYSL2	Dihydropyrimidinase-related protein 2 (DRP-2)(Collapsin response mediator protein 2)(CRMP-2)(N2A3) [Source:UniProtKB/Swiss-Prot;Acc:Q16555]
MYCN	N-myc proto-oncogene protein [Source:UniProtKB/Swiss-Prot;Acc:P04198]
SMAD9	Mothers against decapentaplegic homolog 9 (Mothers against DPP homolog 9)(SMAD 9)(Smad9)(Madh6) [Source:UniProtKB/Swiss-Prot;Acc:O15198]
TUB	Tubby protein homolog [Source:UniProtKB/Swiss-Prot;Acc:P50607]
DSCR3	Down syndrome critical region protein 3 (Down syndrome critical region protein A) [Source:UniProtKB/Swiss-Prot;Acc:O14972]
ETV1	ETS translocation variant 1 (Protein ER81) [Source:UniProtKB/Swiss-Prot;Acc:P50549]
FAM90A1	Protein FAM90A1 [Source:UniProtKB/Swiss-Prot;Acc:Q86YD7]
RBPMS	RNA-binding protein with multiple splicing (RBP-MS) [Source:UniProtKB/Swiss-Prot;Acc:Q93062]
PHC1	Polyhomeotic-like protein 1 (hPH1)(Early development regulatory protein 1) [Source:UniProtKB/Swiss-Prot;Acc:P78364]
MAP3K7IP3	Mitogen-activated protein kinase kinase kinase 7-interacting protein 3 (TAK1-binding protein 3)(NF-kappa-B-activating protein 1) [Source:UniProtKB/Swiss-Prot;Acc:Q8N5C8]
PHOX2B	Paired mesoderm homeobox protein 2B (Paired-like homeobox 2B)(PHOX2B homeodomain protein)(Neuroblastoma Phox)(NBPhox) [Source:UniProtKB/Swiss-Prot;Acc:Q99453]
ZNF323	Zinc finger protein 323 [Source:UniProtKB/Swiss-Prot;Acc:Q96LW9]
ENOX1	Ecto-NOX disulfide-thiol exchanger 1 (Constitutive Ecto-NOX)(cNOX)(Candidate growth-related and time keeping constitutive hydroquinone [NADH] oxidase)(cCNOX)(Cell proliferation-inducing gene 38 protein) [Includes Hydroquinone [NADH] oxidase(EC 1.-.-.-);Protein disulfide-thiol oxidoreductase(EC 1.-.-.-)] [Source:UniProtKB/Swiss-Prot;Acc:Q8TC92]
DCLRE1C	Protein artemis (EC 3.1.-.-)(DNA cross-link repair 1C protein)(hSNM1C)(SNM1-like protein)(A-SCID protein) [Source:UniProtKB/Swiss-Prot;Acc:Q96SD1]
CLEC7A	C-type lectin domain family 7 member A (Dendritic cell-associated C-type lectin 1)(DC-associated C-type lectin 1)(Dectin-1)(Beta-glucan receptor)(C-type lectin superfamily member 12) [Source:UniProtKB/Swiss-Prot;Acc:Q9BXN2]
LRFN5	Leucine-rich repeat and fibronectin type-III domain-containing protein 5 Precursor [Source:UniProtKB/Swiss-Prot;Acc:Q96NI6]
GALNT1	Polypeptide N-acetylgalactosaminyltransferase 1 (EC 2.4.1.41)(Protein-UDP acetylgalactosaminyltransferase 1)(UDP-GalNAc:polypeptide N-acetylgalactosaminyltransferase 1)(Polypeptide GalNAc transferase 1)(pp-GaNTase 1)(GalNAc-T1) [Contains Polypeptide N-acetylgalactosaminyltransferase 1 soluble form] [Source:UniProtKB/Swiss-Prot;Acc:Q10472]
ELP2	Elongator complex protein 2 (ELP2)(STAT3-interacting protein)(StIP1)(SHINC-2) [Source:UniProtKB/Swiss-Prot;Acc:Q6IA86]
C20orf12	Ankyrin repeat-containing protein C20orf12 [Source:UniProtKB/Swiss-Prot;Acc:Q9NVP4]
POLR3F	DNA-directed RNA polymerase III subunit RPC6 (RNA polymerase III subunit C6)(DNA-directed RNA polymerase III subunit F)(DNA-directed RNA polymerase III 39 kDa polypeptide)(RPC39) [Source:UniProtKB/Swiss-Prot;Acc:Q9H1D9]
PPP1R2P9	protein phosphatase 1, regulatory (inhibitor) subunit 2 pseudogene 9 (PPP1R2P9), non-coding RNA [Source:RefSeq DNA;Acc:NR_002191]
NIN	Ninein (hNinein)(Glycogen synthase kinase 3 beta-interacting protein)(GSK3B-interacting protein) [Source:UniProtKB/Swiss-Prot;Acc:Q8N4C6]
EMP2	Epithelial membrane protein 2 (EMP-2)(Protein XMP) [Source:UniProtKB/Swiss-Prot;Acc:P54851]
ASPHD2	Aspartate beta-hydroxylase domain-containing protein 2 (EC 1.14.11.-) [Source:UniProtKB/Swiss-Prot;Acc:Q6ICH7]
REST	RE1-silencing transcription factor (Neural-restrictive silencer factor)(X2 box repressor) [Source:UniProtKB/Swiss-Prot;Acc:Q13127]
ADAMTS6	A disintegrin and metalloproteinase with thrombospondin motifs 6 Precursor (ADAMTS-6)(ADAM-TS 6)(ADAM-TS6)(EC 3.4.24.-) [Source:UniProtKB/Swiss-Prot;Acc:Q9UKP5]
NDUFB11	NADH dehydrogenase [ubiquinone] 1 beta subcomplex subunit 11, mitochondrial Precursor (NADH-ubiquinone oxidoreductase ESSS subunit)(Complex I-ESSS)(CI-ESSS)(Neuronal protein 17.3)(Np17.3)(p17.3) [Source:UniProtKB/Swiss-Prot;Acc:Q9NX14]
MAD2L2	Mitotic spindle assembly checkpoint protein MAD2B (MAD2-like 2)(hREV7) [Source:UniProtKB/Swiss-Prot;Acc:Q9UI95]
TXNDC16	Thioredoxin domain-containing protein 16 Precursor [Source:UniProtKB/Swiss-Prot;Acc:Q9P2K2]
EOMES	Eomesodermin homolog [Source:UniProtKB/Swiss-Prot;Acc:O95936]
MYOCD	Myocardin [Source:UniProtKB/Swiss-Prot;Acc:Q8IZQ8]
FOXA2	Hepatocyte nuclear factor 3-beta (HNF-3-beta)(HNF-3B)(Forkhead box protein A2) [Source:UniProtKB/Swiss-Prot;Acc:Q9Y261]
MSRB2	Methionine-R-sulfoxide reductase B2, mitochondrial Precursor (EC 1.8.4.-) [Source:UniProtKB/Swiss-Prot;Acc:Q9Y3D2]
TP53BP1	Tumor suppressor p53-binding protein 1 (p53-binding protein 1)(p53BP1)(53BP1) [Source:UniProtKB/Swiss-Prot;Acc:Q12888]
ZNF630	Zinc finger protein 630 [Source:UniProtKB/Swiss-Prot;Acc:Q2M218]
MRO	Protein maestro (Male-specific transcription in the developing reproductive organs)(Protein B29) [Source:UniProtKB/Swiss-Prot;Acc:Q9BYG7]
RUFY3	Protein RUFY3 (Rap2-interacting protein x)(RIPx)(Single axon-regulated protein)(Singar) [Source:UniProtKB/Swiss-Prot;Acc:Q7L099]
PDPN	Podoplanin Precursor (Glycoprotein 36)(Gp36)(PA2.26 antigen)(T1-alpha)(T1A)(Aggrus) [Source:UniProtKB/Swiss-Prot;Acc:Q86YL7]
TMTC1	Transmembrane and TPR repeat-containing protein 1 [Source:UniProtKB/Swiss-Prot;Acc:Q8IUR5]
TMEM68	Transmembrane protein 68 [Source:UniProtKB/Swiss-Prot;Acc:Q96MH6]
TOM1L2	TOM1-like protein 2 (Target of Myb-like protein 2) [Source:UniProtKB/Swiss-Prot;Acc:Q6ZVM7]
AMN1	Protein AMN1 homolog [Source:UniProtKB/Swiss-Prot;Acc:Q8IY45]
RCHY1	RING finger and CHY zinc finger domain-containing protein 1 (Zinc finger protein 363)(CH-rich-interacting match with PLAG1)(Androgen receptor N-terminal-interacting protein)(p53-induced RING-H2 protein)(hPirh2)(RING finger protein 199) [Source:UniProtKB/Swiss-Prot;Acc:Q96PM5]
MAP3K8	Mitogen-activated protein kinase kinase kinase 8 (EC 2.7.11.25)(COT proto-oncogene serine/threonine-protein kinase)(Cancer Osaka thyroid oncogene)(C-COT)(Tumor progression locus 2)(TPL-2) [Source:UniProtKB/Swiss-Prot;Acc:P41279]
GAGE10	G antigen 10 (GAGE-10) [Source:UniProtKB/Swiss-Prot;Acc:A6NGK3]
GAGE13	G antigen 13 (G antigen 12A)(GAGE-12A) [Source:UniProtKB/Swiss-Prot;Acc:Q4V321]
CBFA2T2	Protein CBFA2T2 (MTG8-related protein 1)(MTG8-like protein)(Myeloid translocation-related protein 1)(ETO homologous on chromosome 20)(p85) [Source:UniProtKB/Swiss-Prot;Acc:O43439]
YIPF4	Protein YIPF4 (YIP1 family member 4) [Source:UniProtKB/Swiss-Prot;Acc:Q9BSR8]
GAGE12E	G antigen 12C/D/E (GAGE-12C)(GAGE-12D)(GAGE-12E) [Source:UniProtKB/Swiss-Prot;Acc:A1L429]
GAGE12G	G antigen 7 (GAGE-7)(GAGE-7B)(GAGE-8)(AL4)(Cancer/testis antigen 4.7)(CT4.7) [Source:UniProtKB/Swiss-Prot;Acc:O76087]
GAGE2A	G antigen 2A [Source:RefSeq peptide;Acc:NP_001120684]
C18orf20	chromosome 18 open reading frame 20 (C18orf20), non-coding RNA [Source:RefSeq DNA;Acc:NR_027245]
FBXO15	F-box only protein 15 [Source:UniProtKB/Swiss-Prot;Acc:Q8NCQ5]
RAB15	Ras-related protein Rab-15 [Source:UniProtKB/Swiss-Prot;Acc:P59190]
TSHZ1	Teashirt homolog 1 (Serologically defined colon cancer antigen 33)(Antigen NY-CO-33) [Source:UniProtKB/Swiss-Prot;Acc:Q6ZSZ6]
ZNF20	Zinc finger protein 20 (Zinc finger protein KOX13) [Source:UniProtKB/Swiss-Prot;Acc:P17024]
SALL3	Sal-like protein 3 (Zinc finger protein SALL3)(hSALL3) [Source:UniProtKB/Swiss-Prot;Acc:Q9BXA9]
MMP24	Matrix metalloproteinase-24 Precursor (MMP-24)(EC 3.4.24.-)(Membrane-type matrix metalloproteinase 5)(MT-MMP 5)(Membrane-type-5 matrix metalloproteinase)(MT5-MMP) [Contains Processed matrix metalloproteinase-24] [Source:UniProtKB/Swiss-Prot;Acc:Q9Y5R2]
CTDP1	RNA polymerase II subunit A C-terminal domain phosphatase (EC 3.1.3.16)(TFIIF-associating CTD phosphatase) [Source:UniProtKB/Swiss-Prot;Acc:Q9Y5B0]
FGF14	Fibroblast growth factor 14 (FGF-14)(Fibroblast growth factor homologous factor 4)(FHF-4) [Source:UniProtKB/Swiss-Prot;Acc:Q92915]
POLR3G	DNA-directed RNA polymerase III subunit RPC7 (RNA polymerase III subunit C7)(DNA-directed RNA polymerase III subunit G)(DNA-directed RNA polymerase III 32 kDa polypeptide)(RPC32) [Source:UniProtKB/Swiss-Prot;Acc:O15318]
KSR1	Kinase suppressor of Ras 1 [Source:UniProtKB/Swiss-Prot;Acc:Q8IVT5]
COL4A1	Collagen alpha-1(IV) chain Precursor (Arresten) [Source:UniProtKB/Swiss-Prot;Acc:P02462]
PIGS	GPI transamidase component PIG-S (Phosphatidylinositol-glycan biosynthesis class S protein) [Source:UniProtKB/Swiss-Prot;Acc:Q96S52]
PCSK1	Neuroendocrine convertase 1 Precursor (NEC 1)(EC 3.4.21.93)(Prohormone convertase 1)(Proprotein convertase 1)(PC1) [Source:UniProtKB/Swiss-Prot;Acc:P29120]
RGS6	Regulator of G-protein signaling 6 (RGS6)(S914) [Source:UniProtKB/Swiss-Prot;Acc:P49758]
BPIL2	Bactericidal/permeability-increasing protein-like 2 Precursor [Source:UniProtKB/Swiss-Prot;Acc:Q8NFQ6]
MAGED2	Melanoma-associated antigen D2 (MAGE-D2 antigen)(MAGE-D)(Breast cancer-associated gene 1 protein)(BCG-1)(11B6)(Hepatocellular carcinoma-associated protein JCL-1) [Source:UniProtKB/Swiss-Prot;Acc:Q9UNF1]
HSP90AB4P	Putative heat shock protein HSP 90-beta 4 [Source:UniProtKB/Swiss-Prot;Acc:Q58FF6]
GCNT3	Beta-1,3-galactosyl-O-glycosyl-glycoprotein beta-1,6-N-acetylglucosaminyltransferase 3 (EC 2.4.1.102)(EC 2.4.1.150)(Core 2/core 4 beta-1,6-N-acetylglucosaminyltransferase)(C2/4GnT)(C2GnT-mucin type)(hC2GnT-M)(C2GnT-M) [Source:UniProtKB/Swiss-Prot;Acc:O95395]
EXOSC7	Exosome complex exonuclease RRP42 (EC 3.1.13.-)(Ribosomal RNA-processing protein 42)(Exosome component 7)(p8) [Source:UniProtKB/Swiss-Prot;Acc:Q15024]
C11orf31	Selenoprotein H (SelH) [Source:UniProtKB/Swiss-Prot;Acc:Q8IZQ5]
C20orf132	Uncharacterized protein C20orf132 [Source:UniProtKB/Swiss-Prot;Acc:Q9H579]
TTLL5	Tubulin polyglutamylase TTLL5 (EC 6.-.-.-)(Tubulin--tyrosine ligase-like protein 5)(SRC1 and TIF2-associated modulatory protein) [Source:UniProtKB/Swiss-Prot;Acc:Q6EMB2]
AKAP8	A-kinase anchor protein 8 (A-kinase anchor protein 95 kDa)(AKAP 95) [Source:UniProtKB/Swiss-Prot;Acc:O43823]
TSLP	Thymic stromal lymphopoietin Precursor [Source:UniProtKB/Swiss-Prot;Acc:Q969D9]
TPM1	Tropomyosin alpha-1 chain (Tropomyosin-1)(Alpha-tropomyosin) [Source:UniProtKB/Swiss-Prot;Acc:P09493]
IL2RG	Cytokine receptor common gamma chain Precursor (Gamma-C)(Interleukin-2 receptor gamma chain)(IL-2R gamma chain)(p64)(CD132 antigen) [Source:UniProtKB/Swiss-Prot;Acc:P31785]
KCNK10	Potassium channel subfamily K member 10 (Outward rectifying potassium channel protein TREK-2)(TREK-2 K(+) channel subunit) [Source:UniProtKB/Swiss-Prot;Acc:P57789]
CSPG5	Chondroitin sulfate proteoglycan 5 Precursor (Neuroglycan C)(Acidic leucine-rich EGF-like domain-containing brain protein) [Source:UniProtKB/Swiss-Prot;Acc:O95196]
EIF3H	Eukaryotic translation initiation factor 3 subunit H (eIF3h)(Eukaryotic translation initiation factor 3 subunit 3)(eIF-3 gamma)(eIF3 p40 subunit) [Source:UniProtKB/Swiss-Prot;Acc:O15372]
CDC42EP1	Cdc42 effector protein 1 (Binder of Rho GTPases 5)(Serum protein MSE55) [Source:UniProtKB/Swiss-Prot;Acc:Q00587]
KRT6B	Keratin, type II cytoskeletal 6B (Cytokeratin-6B)(CK 6B)(K6b keratin) [Source:UniProtKB/Swiss-Prot;Acc:P04259]
SLFN12	Schlafen family member 12 [Source:UniProtKB/Swiss-Prot;Acc:Q8IYM2]
DAXX	Death domain-associated protein 6 (Daxx)(hDaxx)(Fas death domain-associated protein)(ETS1-associated protein 1)(EAP1) [Source:UniProtKB/Swiss-Prot;Acc:Q9UER7]
MMP28	Matrix metalloproteinase-28 Precursor (MMP-28)(EC 3.4.24.-)(Epilysin) [Source:UniProtKB/Swiss-Prot;Acc:Q9H239]
SPRYD3	SPRY domain-containing protein 3 [Source:UniProtKB/Swiss-Prot;Acc:Q8NCJ5]
WISP2	WNT1-inducible-signaling pathway protein 2 Precursor (WISP-2)(Connective tissue growth factor-like protein)(CTGF-L)(Connective tissue growth factor-related protein 58) [Source:UniProtKB/Swiss-Prot;Acc:O76076]
PIGW	Phosphatidylinositol-glycan biosynthesis class W protein (PIG-W)(EC 2.3.-.-) [Source:UniProtKB/Swiss-Prot;Acc:Q7Z7B1]
SLC24A4	Sodium/potassium/calcium exchanger 4 Precursor (Na(+)/K(+)/Ca(2+)-exchange protein 4)(Solute carrier family 24 member 4) [Source:UniProtKB/Swiss-Prot;Acc:Q8NFF2]
RARG	Retinoic acid receptor gamma (RAR-gamma)(Nuclear receptor subfamily 1 group B member 3) [Source:UniProtKB/Swiss-Prot;Acc:P13631]
SHCBP1	SHC SH2 domain-binding protein 1 [Source:UniProtKB/Swiss-Prot;Acc:Q8NEM2]
HOXC10	Homeobox protein Hox-C10 [Source:UniProtKB/Swiss-Prot;Acc:Q9NYD6]
KDELR3	ER lumen protein retaining receptor 3 (KDEL endoplasmic reticulum protein retention receptor 3)(KDEL receptor 3) [Source:UniProtKB/Swiss-Prot;Acc:O43731]
LGALS12	Galectin-12 (Galectin-related inhibitor of proliferation) [Source:UniProtKB/Swiss-Prot;Acc:Q96DT0]
GPR84	Probable G-protein coupled receptor 84 (Inflammation-related G-protein coupled receptor EX33) [Source:UniProtKB/Swiss-Prot;Acc:Q9NQS5]
PTK2	Focal adhesion kinase 1 (FADK 1)(EC 2.7.10.2)(pp125FAK)(Protein-tyrosine kinase 2) [Source:UniProtKB/Swiss-Prot;Acc:Q05397]
GPR3	Probable G-protein coupled receptor 3 (ACCA orphan receptor) [Source:UniProtKB/Swiss-Prot;Acc:P46089]
FLRT1	Leucine-rich repeat transmembrane protein FLRT1 Precursor (Fibronectin-like domain-containing leucine-rich transmembrane protein 1) [Source:UniProtKB/Swiss-Prot;Acc:Q9NZU1]
NCOA5	Nuclear receptor coactivator 5 (NCoA-5)(Coactivator independent of AF-2)(CIA) [Source:UniProtKB/Swiss-Prot;Acc:Q9HCD5]
FTO	Protein fto (Fat mass and obesity-associated protein) [Source:UniProtKB/Swiss-Prot;Acc:Q9C0B1]
AUTS2	Autism susceptibility gene 2 protein [Source:UniProtKB/Swiss-Prot;Acc:Q8WXX7]
WBSCR17	Putative polypeptide N-acetylgalactosaminyltransferase-like protein 3 (EC 2.4.1.41)(Polypeptide GalNAc transferase-like protein 3)(pp-GaNTase-like protein 3)(GalNAc-T-like protein 3)(Protein-UDP acetylgalactosaminyltransferase-like protein 3)(UDP-GalNAc:polypeptide N-acetylgalactosaminyltransferase-like protein 3)(Williams-Beuren syndrome chromosomal region 17 protein) [Source:UniProtKB/Swiss-Pro…
H2AFY	Core histone macro-H2A.1 (Histone macroH2A1)(mH2A1)(H2A.y)(H2A/y)(Medulloblastoma antigen MU-MB-50.205) [Source:UniProtKB/Swiss-Prot;Acc:O75367]
C10orf107	Uncharacterized protein C10orf107 [Source:UniProtKB/Swiss-Prot;Acc:Q8IVU9]
MT1B	Metallothionein-1B (MT-1B)(Metallothionein-IB)(MT-IB) [Source:UniProtKB/Swiss-Prot;Acc:P07438]
ZMYND8	Protein kinase C-binding protein 1 (Rack7)(Cutaneous T-cell lymphoma-associated antigen se14-3)(CTCL tumor antigen se14-3)(Zinc finger MYND domain-containing protein 8) [Source:UniProtKB/Swiss-Prot;Acc:Q9ULU4]
DRP2	Dystrophin-related protein 2 [Source:UniProtKB/Swiss-Prot;Acc:Q13474]
AMN	Protein amnionless Precursor [Source:UniProtKB/Swiss-Prot;Acc:Q9BXJ7]
SCAMP5	Secretory carrier-associated membrane protein 5 (Secretory carrier membrane protein 5)(hSCAMP5) [Source:UniProtKB/Swiss-Prot;Acc:Q8TAC9]
MAN2C1	Alpha-mannosidase 2C1 (EC 3.2.1.24)(Alpha-D-mannoside mannohydrolase)(Mannosidase alpha class 2C member 1)(Alpha mannosidase 6A8B) [Source:UniProtKB/Swiss-Prot;Acc:Q9NTJ4]
KIAA1279	KIF1-binding protein [Source:UniProtKB/Swiss-Prot;Acc:Q96EK5]
ZFP37	Zinc finger protein 37 homolog (Zfp-37) [Source:UniProtKB/Swiss-Prot;Acc:Q9Y6Q3]
HHIP	Hedgehog-interacting protein Precursor (HHIP)(HIP) [Source:UniProtKB/Swiss-Prot;Acc:Q96QV1]
LINGO1	Leucine-rich repeat and immunoglobulin-like domain-containing nogo receptor-interacting protein 1 Precursor (Leucine-rich repeat and immunoglobilin-domain containing protein 1)(Leucine-rich repeat neuronal protein 6A)(Leucine-rich repeat neuronal protein 1) [Source:UniProtKB/Swiss-Prot;Acc:Q96FE5]
ESX1	Homeobox protein ESX1 (Extraembryonic, spermatogenesis, homeobox 1) [Source:UniProtKB/Swiss-Prot;Acc:Q8N693]
CMTM1	CKLF-like MARVEL transmembrane domain-containing protein 1 (Chemokine-like factor superfamily member 1) [Source:UniProtKB/Swiss-Prot;Acc:Q8IZ96]
FAM136A	Protein FAM136A [Source:UniProtKB/Swiss-Prot;Acc:Q96C01]
PCDHB1	Protocadherin beta-1 Precursor (PCDH-beta-1) [Source:UniProtKB/Swiss-Prot;Acc:Q9Y5F3]
PACS1	Phosphofurin acidic cluster sorting protein 1 (PACS-1) [Source:UniProtKB/Swiss-Prot;Acc:Q6VY07]
GNPDA1	Glucosamine-6-phosphate isomerase 1 (EC 3.5.99.6)(Glucosamine-6-phosphate deaminase 1)(GlcN6P deaminase 1)(GNPDA 1)(Oscillin) [Source:UniProtKB/Swiss-Prot;Acc:P46926]
SPTBN2	Spectrin beta chain, brain 2 (Spectrin, non-erythroid beta chain 2)(Beta-III spectrin) [Source:UniProtKB/Swiss-Prot;Acc:O15020]
PNPLA3	Patatin-like phospholipase domain-containing protein 3 (EC 3.1.1.3)(Adiponutrin)(Acylglycerol O-acyltransferase)(EC 2.3.1.-)(Calcium-independent phospholipase A2-epsilon)(iPLA2-epsilon) [Source:UniProtKB/Swiss-Prot;Acc:Q9NST1]
EIF3K	Eukaryotic translation initiation factor 3 subunit K (eIF3k)(Eukaryotic translation initiation factor 3 subunit 12)(eIF-3 p25)(eIF-3 p28)(Muscle-specific gene M9 protein)(PLAC-24) [Source:UniProtKB/Swiss-Prot;Acc:Q9UBQ5]
SCGB3A2	Secretoglobin family 3A member 2 Precursor (Uteroglobin-related protein 1)(Pneumo secretory protein 1)(PnSP-1) [Source:UniProtKB/Swiss-Prot;Acc:Q96PL1]
KLHL13	Kelch-like protein 13 (BTB and kelch domain-containing protein 2) [Source:UniProtKB/Swiss-Prot;Acc:Q9P2N7]
KIAA0319L	Uncharacterized protein KIAA0319-like [Source:UniProtKB/Swiss-Prot;Acc:Q8IZA0]
ZFP90	Zinc finger protein 90 homolog (Zfp-90) [Source:UniProtKB/Swiss-Prot;Acc:Q8TF47]
LONRF3	LON peptidase N-terminal domain and RING finger protein 3 (RING finger protein 127) [Source:UniProtKB/Swiss-Prot;Acc:Q496Y0]
LRP5	Low-density lipoprotein receptor-related protein 5 Precursor [Source:UniProtKB/Swiss-Prot;Acc:O75197]
TMED6	Transmembrane emp24 domain-containing protein 6 Precursor [Source:UniProtKB/Swiss-Prot;Acc:Q8WW62]
FRS2	Fibroblast growth factor receptor substrate 2 (FGFR substrate 2)(Suc1-associated neurotrophic factor target 1)(SNT-1)(FGFR-signaling adaptor SNT) [Source:UniProtKB/Swiss-Prot;Acc:Q8WU20]
USP54	Inactive ubiquitin carboxyl-terminal hydrolase 54 (Inactive ubiquitin-specific peptidase 54) [Source:UniProtKB/Swiss-Prot;Acc:Q70EL1]
RHOXF2B	Rhox homeobox family member 2B [Source:UniProtKB/Swiss-Prot;Acc:P0C7M4]
RHOXF1	Rhox homeobox family member 1 (Paired-like homeobox protein PEPP-1)(Ovary-, testis- and epididymis-expressed gene protein) [Source:UniProtKB/Swiss-Prot;Acc:Q8NHV9]
FUT11	Alpha-(1,3)-fucosyltransferase 11 (EC 2.4.1.-)(Galactoside 3-L-fucosyltransferase 11)(Fucosyltransferase 11)(Fucosyltransferase XI)(FucT-XI)(Fuc-TXI) [Source:UniProtKB/Swiss-Prot;Acc:Q495W5]
ARPC5L	Actin-related protein 2/3 complex subunit 5-like protein (Arp2/3 complex 16 kDa subunit 2)(ARC16-2) [Source:UniProtKB/Swiss-Prot;Acc:Q9BPX5]
SPTBN4	Spectrin beta chain, brain 3 (Spectrin, non-erythroid beta chain 3)(Beta-IV spectrin) [Source:UniProtKB/Swiss-Prot;Acc:Q9H254]
CAPS2	Calcyphosin-2 (Calcyphosine-2) [Source:UniProtKB/Swiss-Prot;Acc:Q9BXY5]
PLAU	Urokinase-type plasminogen activator Precursor (U-plasminogen activator)(uPA)(EC 3.4.21.73) [Contains Urokinase-type plasminogen activator long chain A;Urokinase-type plasminogen activator short chain A;Urokinase-type plasminogen activator chain B] [Source:UniProtKB/Swiss-Prot;Acc:P00749]
DIDO1	Death-inducer obliterator 1 (DIO-1)(Death-associated transcription factor 1)(DATF-1)(hDido1) [Source:UniProtKB/Swiss-Prot;Acc:Q9BTC0]
HOXB6	Homeobox protein Hox-B6 (Hox-2B)(Hox-2.2)(HU-2) [Source:UniProtKB/Swiss-Prot;Acc:P17509]
DUSP6	Dual specificity protein phosphatase 6 (EC 3.1.3.48)(EC 3.1.3.16)(Mitogen-activated protein kinase phosphatase 3)(MAP kinase phosphatase 3)(MKP-3)(Dual specificity protein phosphatase PYST1) [Source:UniProtKB/Swiss-Prot;Acc:Q16828]
PLA2G7	Platelet-activating factor acetylhydrolase Precursor (PAF acetylhydrolase)(EC 3.1.1.47)(PAF 2-acylhydrolase)(LDL-associated phospholipase A2)(LDL-PLA(2))(2-acetyl-1-alkylglycerophosphocholine esterase)(1-alkyl-2-acetylglycerophosphocholine esterase) [Source:UniProtKB/Swiss-Prot;Acc:Q13093]
MON1B	Vacuolar fusion protein MON1 homolog B (HSV-I stimulating-related protein)(HSV-1 stimulation-related gene 1 protein) [Source:UniProtKB/Swiss-Prot;Acc:Q7L1V2]
CPT1B	Carnitine O-palmitoyltransferase 1, muscle isoform (CPT1-M)(EC 2.3.1.21)(Carnitine O-palmitoyltransferase I, muscle isoform)(CPTI-M)(CPT I)(Carnitine palmitoyltransferase 1B)(Carnitine palmitoyltransferase I-like protein) [Source:UniProtKB/Swiss-Prot;Acc:Q92523]
IRF8	Interferon regulatory factor 8 (IRF-8)(Interferon consensus sequence-binding protein)(ICSBP) [Source:UniProtKB/Swiss-Prot;Acc:Q02556]
SH3PXD2B	SH3 and PX domain-containing protein 2B (Adapter protein HOFI)(Factor for adipocyte differentiation 49) [Source:UniProtKB/Swiss-Prot;Acc:A1X283]
PCDH21	Protocadherin-21 Precursor (Photoreceptor cadherin)(prCAD) [Source:UniProtKB/Swiss-Prot;Acc:Q96JP9]
NR1H4	Bile acid receptor (Farnesoid X-activated receptor)(Farnesol receptor HRR-1)(Nuclear receptor subfamily 1 group H member 4)(Retinoid X receptor-interacting protein 14)(RXR-interacting protein 14) [Source:UniProtKB/Swiss-Prot;Acc:Q96RI1]
SYTL2	Synaptotagmin-like protein 2 (Exophilin-4) [Source:UniProtKB/Swiss-Prot;Acc:Q9HCH5]
GPR101	Probable G-protein coupled receptor 101 [Source:UniProtKB/Swiss-Prot;Acc:Q96P66]
COL21A1	Collagen alpha-1(XXI) chain Precursor [Source:UniProtKB/Swiss-Prot;Acc:Q96P44]
ASCL1	Achaete-scute homolog 1 (HASH1) [Source:UniProtKB/Swiss-Prot;Acc:P50553]
FMR1	Fragile X mental retardation 1 protein (Protein FMR-1)(FMRP) [Source:UniProtKB/Swiss-Prot;Acc:Q06787]
C11orf75	UPF0443 protein C11orf75 (Protein FN5) [Source:UniProtKB/Swiss-Prot;Acc:Q9NRQ5]
PHLDB2	Pleckstrin homology-like domain family B member 2 (Protein LL5-beta) [Source:UniProtKB/Swiss-Prot;Acc:Q86SQ0]
PTRH2	Peptidyl-tRNA hydrolase 2, mitochondrial Precursor (PTH 2)(EC 3.1.1.29)(Bcl-2 inhibitor of transcription 1) [Source:UniProtKB/Swiss-Prot;Acc:Q9Y3E5]
NSDHL	Sterol-4-alpha-carboxylate 3-dehydrogenase, decarboxylating (EC 1.1.1.170)(Protein H105e3) [Source:UniProtKB/Swiss-Prot;Acc:Q15738]
KIAA1407	Coiled-coil domain-containing protein KIAA1407 [Source:UniProtKB/Swiss-Prot;Acc:Q8NCU4]
QTRTD1	Queuine tRNA-ribosyltransferase domain-containing protein 1 [Source:UniProtKB/Swiss-Prot;Acc:Q9H974]
LGI1	Leucine-rich glioma-inactivated protein 1 Precursor (Epitempin-1) [Source:UniProtKB/Swiss-Prot;Acc:O95970]
KCTD10	BTB/POZ domain-containing protein KCTD10 [Source:UniProtKB/Swiss-Prot;Acc:Q9H3F6]
PPFIA3	Liprin-alpha-3 (Protein tyrosine phosphatase receptor type f polypeptide-interacting protein alpha-3)(PTPRF-interacting protein alpha-3) [Source:UniProtKB/Swiss-Prot;Acc:O75145]
TTC12	Tetratricopeptide repeat protein 12 (TPR repeat protein 12) [Source:UniProtKB/Swiss-Prot;Acc:Q9H892]
POMGNT1	Protein O-linked-mannose beta-1,2-N-acetylglucosaminyltransferase 1 (POMGnT1)(EC 2.4.1.-)(UDP-GlcNAc:alpha-D-mannoside beta-1,2-N-acetylglucosaminyltransferase I.2)(GnT I.2) [Source:UniProtKB/Swiss-Prot;Acc:Q8WZA1]
FRAT2	GSK-3-binding protein FRAT2 (Frat-2) [Source:UniProtKB/Swiss-Prot;Acc:O75474]
SDS	L-serine dehydratase (EC 4.3.1.17)(L-serine deaminase) [Source:UniProtKB/Swiss-Prot;Acc:P20132]
CIT	Citron Rho-interacting kinase (CRIK)(EC 2.7.11.1)(Rho-interacting, serine/threonine-protein kinase 21) [Source:UniProtKB/Swiss-Prot;Acc:O14578]
OAF	Out at first protein homolog Precursor (HCV NS5A-transactivated protein 13 target protein 2) [Source:UniProtKB/Swiss-Prot;Acc:Q86UD1]
CD300LB	CMRF35-like molecule 7 Precursor (CLM-7)(CMRF35-A2)(Immune receptor expressed on myeloid cells 3)(IREM-3)(Triggering receptor expressed on myeloid cells 5)(TREM-5)(Leukocyte mono-Ig-like receptor 5)(CD300 antigen-like family member B)(CD300b antigen) [Source:UniProtKB/Swiss-Prot;Acc:A8K4G0]
DNMBP	Dynamin-binding protein (Scaffold protein Tuba) [Source:UniProtKB/Swiss-Prot;Acc:Q6XZF7]
ZNF320	Zinc finger protein 320 [Source:UniProtKB/Swiss-Prot;Acc:A2RRD8]
HEPACAM	Hepatocyte cell adhesion molecule Precursor (Protein hepaCAM) [Source:UniProtKB/Swiss-Prot;Acc:Q14CZ8]
FAM118B	Protein FAM118B [Source:UniProtKB/Swiss-Prot;Acc:Q9BPY3]
OPCML	Opioid-binding protein/cell adhesion molecule Precursor (OBCAM)(Opioid-binding cell adhesion molecule)(OPCML) [Source:UniProtKB/Swiss-Prot;Acc:Q14982]
CLRN1	Clarin-1 (Usher syndrome type-3 protein) [Source:UniProtKB/Swiss-Prot;Acc:P58418]
C10orf26	Outcome predictor in acute leukemia 1 [Source:UniProtKB/Swiss-Prot;Acc:Q9NX94]
POLE	DNA polymerase epsilon catalytic subunit A (DNA polymerase II subunit A)(EC 2.7.7.7) [Source:UniProtKB/Swiss-Prot;Acc:Q07864]
ROR1	Tyrosine-protein kinase transmembrane receptor ROR1 Precursor (EC 2.7.10.1)(Neurotrophic tyrosine kinase, receptor-related 1) [Source:UniProtKB/Swiss-Prot;Acc:Q01973]
IL11	Interleukin-11 Precursor (IL-11)(Adipogenesis inhibitory factor)(AGIF)(Oprelvekin) [Source:UniProtKB/Swiss-Prot;Acc:P20809]
UBE2S	Ubiquitin-conjugating enzyme E2 S (EC 6.3.2.19)(Ubiquitin-protein ligase S)(Ubiquitin carrier protein S)(Ubiquitin-conjugating enzyme E2-24 kDa)(E2-EPF5) [Source:UniProtKB/Swiss-Prot;Acc:Q16763]
EPN1	Epsin-1 (EPS-15-interacting protein 1)(EH domain-binding mitotic phosphoprotein) [Source:UniProtKB/Swiss-Prot;Acc:Q9Y6I3]
NLRP4	NACHT, LRR and PYD domains-containing protein 4 (PYRIN-containing APAF1-like protein 4)(PAAD and NACHT-containing protein 2)(PYRIN and NACHT-containing protein 2)(Ribonuclease inhibitor 2)(Cancer/testis antigen 58)(CT58) [Source:UniProtKB/Swiss-Prot;Acc:Q96MN2]
NLRP5	NACHT, LRR and PYD domains-containing protein 5 (Mater protein homolog) [Source:UniProtKB/Swiss-Prot;Acc:P59047]
GPR177	Integral membrane protein GPR177 Precursor (Protein wntless homolog)(Protein evenness interrupted homolog)(EVI)(Putative NF-kappa-B-activating protein 373) [Source:UniProtKB/Swiss-Prot;Acc:Q5T9L3]
A1BG	Alpha-1B-glycoprotein Precursor (Alpha-1-B glycoprotein) [Source:UniProtKB/Swiss-Prot;Acc:P04217]
DCUN1D1	DCN1-like protein 1 (Defective in cullin neddylation protein 1-like protein 1)(DCUN1 domain-containing protein 1)(Squamous cell carcinoma-related oncogene) [Source:UniProtKB/Swiss-Prot;Acc:Q96GG9]
C6orf182	Uncharacterized protein C6orf182 [Source:UniProtKB/Swiss-Prot;Acc:Q8IYX8]
BAG3	BAG family molecular chaperone regulator 3 (BAG-3)(Bcl-2-associated athanogene 3)(Bcl-2-binding protein Bis)(Docking protein CAIR-1) [Source:UniProtKB/Swiss-Prot;Acc:O95817]
EPHB3	Ephrin type-B receptor 3 Precursor (EC 2.7.10.1)(Tyrosine-protein kinase receptor HEK-2)(Tyrosine-protein kinase TYRO6) [Source:UniProtKB/Swiss-Prot;Acc:P54753]
FGFR2	Fibroblast growth factor receptor 2 Precursor (FGFR-2)(EC 2.7.10.1)(Keratinocyte growth factor receptor 2)(CD332 antigen) [Source:UniProtKB/Swiss-Prot;Acc:P21802]
GBP6	Guanylate-binding protein 6 (Guanine nucleotide-binding protein 6)(GTP-binding protein 6)(GBP-6) [Source:UniProtKB/Swiss-Prot;Acc:Q6ZN66]
TRIM24	Transcription intermediary factor 1-alpha (TIF1-alpha)(Tripartite motif-containing protein 24)(RING finger protein 82) [Source:UniProtKB/Swiss-Prot;Acc:O15164]
LRIG2	Leucine-rich repeats and immunoglobulin-like domains protein 2 Precursor (LIG-2) [Source:UniProtKB/Swiss-Prot;Acc:O94898]
MOBKL3	Mps one binder kinase activator-like 3 (Preimplantation protein 3)(Mob1 homolog 3)(Mob3)(Class II mMOB1)(2C4D) [Source:UniProtKB/Swiss-Prot;Acc:Q9Y3A3]
THEM4	Thioesterase superfamily member 4 (Carboxyl-terminal modulator protein) [Source:UniProtKB/Swiss-Prot;Acc:Q5T1C6]
TPM3	Tropomyosin alpha-3 chain (Tropomyosin-3)(Gamma-tropomyosin)(Tropomyosin-5)(hTM5) [Source:UniProtKB/Swiss-Prot;Acc:P06753]
RAB25	Ras-related protein Rab-25 (CATX-8) [Source:UniProtKB/Swiss-Prot;Acc:P57735]
KCNE4	Potassium voltage-gated channel subfamily E member 4 (Minimum potassium ion channel-related peptide 3)(Potassium channel subunit beta MiRP3)(MinK-related peptide 3) [Source:UniProtKB/Swiss-Prot;Acc:Q8WWG9]
PROX1	Prospero homeobox protein 1 (Homeobox prospero-like protein PROX1)(PROX-1) [Source:UniProtKB/Swiss-Prot;Acc:Q92786]
LBR	Lamin-B receptor (Integral nuclear envelope inner membrane protein)(LMN2R) [Source:UniProtKB/Swiss-Prot;Acc:Q14739]
TRDV2	T-cell receptor delta V gene segment [Source:IMGT/GENE-DB;Acc:TRDV2]
SNORD116-24	Small nucleolar RNA SNORD116 [Source:RFAM;Acc:RF00108]
C17ORF54	Uncharacterized protein C17orf54 [Source:UniProtKB/Swiss-Prot;Acc:Q8N7U9]
C1ORF121	N/A
C6ORF85	Solute carrier family 22 member 23 [Source:UniProtKB/Swiss-Prot;Acc:A1A5C7]
CT47A	CT47A_HUMAN RP6-166C19.9/RP6-166C19.11/RP6-166C19.2/RP6-166C19.10/RP6-166C19.1/RP6-166C19.8/RP6-166C19.5/RP6-166C19.6/RP6-166C19.4/RP6-166C19.7/RP6-166C19.3 Cancer/testis antigen 47 (CT47) [Source:UniProtKB/Swiss-Prot;Acc:Q5JQC4]
DRD1IP	DRD1IP DRD1IP Neuron-specific vesicular protein calcyon [Source:UniProtKB/Swiss-Prot;Acc:Q9NYX4]
EDG6	N/A
ENST00000290575	N/A
CSF2RB	CSF2RB Cytokine receptor common subunit beta Precursor (GM-CSF/IL-3/IL-5 receptor common beta-chain)(CDw131)(CD131 antigen) [Source:UniProtKB/Swiss-Prot;Acc:P32927]
ZBTB40	Zinc finger and BTB domain-containing protein 40 [Source:UniProtKB/Swiss-Prot;Acc:Q9NUA8]
CCDC85A	Coiled-coil domain-containing protein 85A [Source:UniProtKB/Swiss-Prot;Acc:Q96PX6]
GABRA5	Gamma-aminobutyric acid receptor subunit alpha-5 Precursor (GABA(A) receptor subunit alpha-5) [Source:UniProtKB/Swiss-Prot;Acc:P31644]
GGTL4	N/A
GJA7	N/A
H3L	AC023050.36 Histone H3-like [Source:UniProtKB/Swiss-Prot;Acc:Q6NXT2]
HMG2L1	High mobility group protein 2-like 1 (Protein HMGBCG) [Source:UniProtKB/Swiss-Prot;Acc:Q9UGU5]
K1576	VAT1L Probable oxidoreductase KIAA1576 (EC 1.-.-.-) [Source:UniProtKB/Swiss-Prot;Acc:Q9HCJ6]
KLBL4	AC009107.11 Plasma kallikrein-like protein 4 Precursor (Cancer/testis antigen 67)(CT67) [Source:UniProtKB/Swiss-Prot;Acc:Q6PEW0]
LRRC51	LRRC51 LRTOMT Leucine-rich repeat-containing protein 51 [Source:UniProtKB/Swiss-Prot;Acc:Q96E66]
NP_001019853.1	N/A
NP_001032408.1	C18ORF62 Putative uncharacterized protein C18orf62 [Source:UniProtKB/Swiss-Prot;Acc:Q3B7S5]
NP_056263.1	RP11-529I10.4 Protein DPCD [Source:UniProtKB/Swiss-Prot;Acc:Q9BVM2]
NP_079178.2	DNAJC22 DnaJ homolog subfamily C member 22 [Source:UniProtKB/Swiss-Prot;Acc:Q8N4W6]
PLD6	PLD6 Phospholipase D6 (PLD 6)(EC 3.1.4.4)(Choline phosphatase 6)(Phosphatidylcholine-hydrolyzing phospholipase D6) [Source:UniProtKB/Swiss-Prot;Acc:Q8N2A8]
NP_981951.1	AC093510.2 Beta-lactamase-like protein FLJ75971 (EC 3.-.-.-) [Source:UniProtKB/Swiss-Prot;Acc:Q68D91]
NP_997295.1	AC087623.21 Putative uncharacterized protein FLJ43582 [Source:UniProtKB/Swiss-Prot;Acc:Q6ZUL3]
NP_997357.1	N/A
NR_002603.1	N/A
O43147-2	SGSM2 RUN and TBC1 domain containing 1 isoform 1 [Source:RefSeq peptide;Acc:NP_055668]
PLEKHB1	Pleckstrin homology domain-containing family B member 1 (Pleckstrin homology domain retinal protein 1)(PH domain-containing protein in retina 1)(PHRET1) [Source:UniProtKB/Swiss-Prot;Acc:Q9UF11]
Q2M368	RP11-503P21.2 Putative uncharacterized protein FLJ33706 [Source:UniProtKB/TrEMBL;Acc:Q2M368]
Q6IBW5	U62317.2 Em:U62317.15 protein [Source:UniProtKB/TrEMBL;Acc:Q6IBW5]
Q86TT0	N/A
Q8NAF6	N/A
Q8NCI6-2	GLB1L3 galactosidase, beta 1 like 3 [Source:RefSeq peptide;Acc:NP_001073876]
Q8WZ27	N/A
Q92617-5	AC092375.4 K0220_HUMAN Isoform 5 of Q92617 - Homo sapiens (Human) [Source:UniprotKB/SpliceVariant;Acc:Q92617-5]
Q96I56	N/A
Q9H8V8	N/A
Q9NRE7	Q9NRE7_HUMAN [Source:UniProtKB/Swiss-Prot;Acc:Q86VD5]
QSK	QSK_HUMAN AP006216.9 Serine/threonine-protein kinase QSK (EC 2.7.11.1)(Salt-inducible kinase 3)(SIK-3)(SIK3) [Source:UniProtKB/Swiss-Prot;Acc:Q9Y2K2]
SYBU	SYBU_HUMAN AC079061.8 Syntabulin (Syntaxin-1-binding protein)(Golgi-localized syntaphilin-related protein) [Source:UniProtKB/Swiss-Prot;Acc:Q9NX95]
TRAV9-2	AE000659.1 T-cell receptor alpha V gene segment [Source:IMGT/GENE-DB;Acc:TRAV9-2]
WHDC1L1	WASP homolog associated-protein with actin, membranes and microtubules (WH2 domain-containing protein 1) [Source:UniProtKB/Swiss-Prot;Acc:Q8TF30]
ZDHHC17	Palmitoyltransferase ZDHHC17 (EC 2.3.1.-)(Zinc finger DHHC domain-containing protein 17)(DHHC-17)(Huntingtin-interacting protein 14)(Huntingtin-interacting protein 3)(Huntingtin-interacting protein H)(Huntingtin yeast partner H)(Putative NF-kappa-B-activating protein 205)(Putative MAPK-activating protein PM11) [Source:UniProtKB/Swiss-Prot;Acc:Q8IUH5]
NTRI	HNT Neurotrimin Precursor (hNT) [Source:UniProtKB/Swiss-Prot;Acc:Q9P121]

## Sheet: PORE
PORE motif detected
Symbol	Description
ATXN3	ataxin 3 isoform 2 [Source:RefSeq_peptide;Acc:NP_109376]
CIR	CBF1-interacting corepressor (Recepin). [Source:Uniprot/SWISSPROT;Acc:Q86X95]
Q5T4H8	Novel protein (FLJ16611). [Source:Uniprot/SPTREMBL;Acc:Q5T4H8]
SPIC	Transcription factor Spi-C. [Source:Uniprot/SWISSPROT;Acc:Q8N5J4]

## Sheet: MORE
MORE motif detected
Symbol	Description
ATPBD4	ATP-binding domain protein 4. [Source:Uniprot/SWISSPROT;Acc:Q7L8W6]
C14ORF94	Uncharacterized protein C14orf94. [Source:Uniprot/SWISSPROT;Acc:Q9H6D7]
CLLU1	chronic lymphocytic leukemia up-regulated 1 [Source:RefSeq_peptide;Acc:NP_001020404]
DHDDS	Dehydrodolichyl diphosphate synthase (EC 2.5.1.-) (Dedol-PP synthase). [Source:Uniprot/SWISSPROT;Acc:Q86SQ9]
GSPT2	peptide chain release factor 3 [Source:RefSeq_peptide;Acc:NP_060564]
NP_878274.1	selectin ligand interactor cytoplasmic-1 [Source:RefSeq_peptide;Acc:NP_878274]
OR7A17	Olfactory receptor 7A17. [Source:Uniprot/SWISSPROT;Acc:O14581]
REM2	GTP-binding protein REM 2 (Rad and Gem-like GTP-binding protein 2). [Source:Uniprot/SWISSPROT;Acc:Q8IYK8]
SERPINB7	Serpin B7 (Megsin) (TP55). [Source:Uniprot/SWISSPROT;Acc:O75635]
UBE2C	Ubiquitin-conjugating enzyme E2 C (EC 6.3.2.19) (Ubiquitin-protein ligase C) (Ubiquitin carrier protein C) (UbcH10). [Source:Uniprot/SWISSPROT;Acc:O00762]
