# Supplementary material for: A Data Integration Approach to Mapping OCT4 Gene Regulatory Networks Operative in Embryonic Stem Cells and Embryonal Carcinoma Cells
Source: PLoS One. 2010 May 21;5(5):e10709. doi: 10.1371/journal.pone.0010709 (PMC2873957; doi:10.1371/journal.pone.0010709)
Supplement: Table S3 — Regulated genes in NCCIT cells upon OCT4 and SOX2 knockdowns in relation to the 6 different OCT4 binding modules. (0.03 MB XLS) [file pone.0010709.s004.xls]

## Sheet: Sheet1
OCT4 and SOX2 motif
Symbol	Definition	Detection-Mock	Detection-OCT4 esiRNA	R O/M	P value Illumina custom_OCT4	Detection-SOX2 esiRNA	R S/M	p value Illumina custom_SOX2
CTGF	connective tissue growth factor (CTGF), mRNA.	1	1	30.2527	0.000531381	1	33.4367	9.78187e-05
TXNRD1	thioredoxin reductase 1 (TXNRD1), transcript variant 4, mRNA.	1	1	2.42828	0.0103599	1	2.30372	0.00392873
TPST2	tyrosylprotein sulfotransferase 2 (TPST2), mRNA.	1	1	0.443823	0.000105275	1	0.422483	0.00023785
PAK1	p21/Cdc42/Rac1-activated kinase 1 (STE20 homolog, yeast) (PAK1), mRNA.	1	1	0.367242	7.83288e-05	1	0.358735	0.000138351
NANOG	Nanog homeobox (NANOG), mRNA.	1	0.308387	0.075418	0.00640574	0.312258	0.064644	0.00650501
only OCT4 motif
FOXC1	forkhead box C1 (FOXC1), mRNA.	0.99871	1	9.89228	0.00163425	1	10.8373	0.00846865
RUNX1	runt-related transcription factor 1 (acute myeloid leukemia 1; aml1 oncogene) (RUNX1), mRNA.	0.0748387	0.99871	9.425	0.00628032	0.99871	10.9338	3.69641e-06
LGALS3	lectin, galactoside-binding, soluble, 3 (galectin 3) (LGALS3), mRNA.	0.913548	0.99871	8.33894	7.99336e-05	0.99871	8.55331	0.00166804
NR2F2	nuclear receptor subfamily 2, group F, member 2 (NR2F2), mRNA.	0.892903	0.99871	6.41944	0.00713082	0.99871	6.01126	0.0222333
CRABP1	cellular retinoic acid binding protein 1 (CRABP1), mRNA.	1	1	3.37212	1.01725e-06	1	3.8168	0.0224065
CAMK2D	calcium/calmodulin-dependent protein kinase (CaM kinase) II delta (CAMK2D), transcript variant 3, mRNA.	0.99871	1	2.70132	0.00113915	0.99871	2.77104	0.0040672
GFOD1	glucose-fructose oxidoreductase domain containing 1 (GFOD1), mRNA.	1	1	2.62608	6.12848e-05	1	2.98144	2.47063e-05
RASGRF2	Ras protein-specific guanine nucleotide-releasing factor 2 (RASGRF2), mRNA.	0.975484	0.980645	2.39236	0.00709597	0.967742	1.81904	0.0740628
ZNF398	zinc finger protein 398 (ZNF398), transcript variant 1, mRNA.	1	1	0.367046	0.00133388	1	0.338523	0.00129549
ID2	inhibitor of DNA binding 2, dominant negative helix-loop-helix protein (ID2), mRNA.	1	1	0.260727	0.00332245	1	0.242446	0.0045841
USP44	ubiquitin specific protease 44 (USP44), mRNA.	1	0.997419	0.138204	0.000603855	0.992258	0.105953	0.000608067
DPPA4	developmental pluripotency associated 4 (DPPA4), mRNA.	1	0.908387	0.061817	9.30931e-05	0.943226	0.0634531	7.70775e-05
only SOX2 motif
EMP1	epithelial membrane protein 1 (EMP1), mRNA.	0.99871	1	19.6631	4.74428e-05	1	18.61	8.72184e-05
RIN2	Ras and Rab interactor 2 (RIN2), mRNA.	0.610323	0.99871	10.0581	0.000866269	0.99871	8.88181	0.00223942
TNC	tenascin C (hexabrachion) (TNC), mRNA.	0.99871	1	5.06283	2.78522e-05	1	5.02266	0.000226118
KLHL5	kelch-like 5 (Drosophila) (KLHL5), transcript variant b, mRNA.	1	1	3.80181	0.00145999	1	3.89563	0.00211948
ICMT	isoprenylcysteine carboxyl methyltransferase (ICMT), transcript variant 2, mRNA.	0.864516	0.96	3.05603	0.0105291	0.96129	2.58874	0.168663
CYP4F2	cytochrome P450, family 4, subfamily F, polypeptide 2 (CYP4F2), mRNA.	0.948387	0.979355	2.8609	0.156191	0.983226	2.64471	0.0717184
FOXB1	forkhead box B1 (FOXB1), mRNA.	0.988387	0.992258	2.40176	0.0555127	0.990968	2.0171	0.0467646
GSPT2	G1 to S phase transition 2 (GSPT2), mRNA.	1	1	0.449906	4.7528e-05	1	0.479523	0.000665094
HESX1	homeo box (expressed in ES cells) 1 (HESX1), mRNA.	0.99871	0.508387	0.311072	0.00055292	0.131613	0.266633	0.00410713
RHCE	Rhesus blood group, CcEe antigens (RHCE), transcript variant 3, mRNA.	0.99871	0.334194	0.213337	0.00154295	0.437419	0.18286	0.000431069
RHD	Rhesus blood group, D antigen (RHD), transcript variant 1, mRNA.	1	0.636129	0.110199	0.00110274	0.467097	0.0944564	0.000708062
SFRP2	secreted frizzled-related protein 2 (SFRP2), mRNA.	1	0.99871	0.0513138	6.98419e-05	0.99871	0.0409011	7.04729e-05
GDF3	growth differentiation factor 3 (GDF3), mRNA.	1	0.99871	0.0331488	6.24192e-05	0.997419	0.026142	5.78198e-05
no OCT4 no SOX2 motif
IL11	interleukin 11 (IL11), mRNA.	0.449032	1	65.5694	0.000472699	1	73.9406	1.59946e-05
COL4A1	collagen, type IV, alpha 1 (COL4A1), mRNA.	1	1	29.0819	1.48448e-06	1	30.1532	9.57773e-07
PLAU	plasminogen activator, urokinase (PLAU), mRNA.	1	1	29.0595	0.000459346	1	35.2464	0.00061705
TPM1	tropomyosin 1 (alpha) (TPM1), mRNA.	1	1	9.84171	0.000891966	1	12.0363	0.000195144
SYTL2	synaptotagmin-like 2 (SYTL2), transcript variant b, mRNA.	0.887742	0.99871	9.60656	0.00174013	0.99871	8.22281	0.010186
CDC42EP1	CDC42 effector protein (Rho GTPase binding) 1 (CDC42EP1), transcript variant 2, mRNA.	0.997419	1	9.04933	5.50253e-05	1	9.91253	0.000223486
KDELR3	KDEL (Lys-Asp-Glu-Leu) endoplasmic reticulum protein retention receptor 3 (KDELR3), transcript variant 2, mRNA.	0.975484	0.99871	6.48012	0.0012825	0.99871	7.69432	0.000410037
KCNK10	potassium channel, subfamily K, member 10 (KCNK10), transcript variant 2, mRNA.	0.905806	0.983226	3.73004	0.0268986	0.969032	2.81989	0.0883009
CBFA2T2	core-binding factor, runt domain, alpha subunit 2; translocated to, 2 (CBFA2T2), transcript variant 1, mRNA.	0.863226	0.975484	3.50473	0.000142607	0.899355	1.875	0.0173019
H2AFY	H2A histone family, member Y (H2AFY), transcript variant 1, mRNA.	0.736774	0.969032	3.32764	0.00626932	0.975484	3.18806	0.00454416
SLC7A7	solute carrier family 7 (cationic amino acid transporter, y+ system), member 7 (SLC7A7), mRNA.	0.990968	0.99871	3.24086	0.000435598	0.99871	3.48454	0.00240414
LGI1	leucine-rich, glioma inactivated 1 (LGI1), mRNA.	0.317419	0.966452	3.19384	0.0111645	0.956129	2.49923	0.0862281
BAG3	BCL2-associated athanogene 3 (BAG3), mRNA.	1	1	3.14196	0.00146401	1	2.97594	0.00150579
A1BG	alpha-1-B glycoprotein (A1BG), mRNA.	0.769032	0.95871	3.06859	0.353811	0.485161	1.875	0.371019
IL2RG	interleukin 2 receptor, gamma (severe combined immunodeficiency) (IL2RG), mRNA.	0.807742	0.957419	2.96079	0.0265086	0.461935	1.875	0.145062
PACS1	phosphofurin acidic cluster sorting protein 1 (PACS1), mRNA.	0.939355	0.974194	2.94359	0.111046	0.994839	3.72842	0.0136149
KCNE4	potassium voltage-gated channel, Isk-related family, member 4 (KCNE4), mRNA.	0.886452	0.953548	2.89664	0.0799951	0.88	1.875	0.107462
KDELR3	KDEL (Lys-Asp-Glu-Leu) endoplasmic reticulum protein retention receptor 3 (KDELR3), transcript variant 1, mRNA.	0.99871	0.99871	2.83085	0.00378992	0.99871	3.28238	0.00829388
KDELR3	KDEL (Lys-Asp-Glu-Leu) endoplasmic reticulum protein retention receptor 3 (KDELR3), transcript variant 2, mRNA.	0.989677	0.997419	2.75453	0.036307	0.99871	3.27219	0.0185276
MAP3K8	mitogen-activated protein kinase kinase kinase 8 (MAP3K8), mRNA.	0.99871	0.99871	2.73407	0.000118515	0.99871	2.87779	0.00239765
TOM1L2	target of myb1-like 2 (chicken) (TOM1L2), mRNA.	1	1	2.47391	0.000617494	1	2.65831	0.00020814
MORE motif
GSPT2	G1 to S phase transition 2 (GSPT2), mRNA.	1	1	0.449906	4.7528e-05	1	0.479523	0.000665094
