# Supplementary material for: A Data Integration Approach to Mapping OCT4 Gene Regulatory Networks Operative in Embryonic Stem Cells and Embryonal Carcinoma Cells
Source: PLoS One. 2010 May 21;5(5):e10709. doi: 10.1371/journal.pone.0010709 (PMC2873957; doi:10.1371/journal.pone.0010709)
Supplement: Table S4 — Oligonucleotides and primers used in this study. (0.03 MB XLS) [file pone.0010709.s005.xls]

## Sheet: Sheet1
oligos used for pulldown:
USP44 conserved tag 5 prime Forward strand	GGTTTTTTTTTTCCCATCCCCCACCCCCAGCAGTGCATTATTATGCAGTCACTGCTTTTGTTCCGAGTTCTGAGCCTGCTTCTATTTGCATCGTAACCTCTTTGGGGGCCTTTG
USP44 Scrambled Forward Strand	GGTTTTTTTTTTCTCTCCGACCTGTCGTCACCGGATTTCGCCCCGCCTTCGTTTCTTGGCCCATGCTGTATTCCTTAAATGGACAGATACCATATCGTTGTACCGGCTCTTTTG
ChIP Primer for validation:
USP44 0 Forward	TCCGAGTTCTGAGCCTGCTTC
USP44 0 Reverse	GGCCGGTACTAGGAACTGTGGA
amplicon containing CHR 12 94469467 - 94469569 of the 5´proximal promoter of USP44, related to a conserved OCT4 motif, which is defined as position 0
USP44 -600 Forward	AAGCTAGGAAGAGGTGCGGAGTG
USP44 -600 Reverse	AGTAATGAGAATTTGTCTCCAGCCTCT
USP44 –300 Forward	CCAGGTCGGCCTTTGGATAAC
USP44 –300 Reverse	TGATGGAAACTGGGCGATCC
USP44 -600 Forward	AAGCTAGGAAGAGGTGCGGAGTG
USP44 -600 Reverse	AGTAATGAGAATTTGTCTCCAGCCTCT
USP44 300 Forward	GGAGCGTGGAAGTGATGTTTAGG
USP44 300 Reverse	CCATCTGGGGATCAGGGAAG
USP44 600 Forward	AATGCCTGGCACCATGCTAAG
USP44 600 Reverse	TCCTCTGCTCAATCCTTCATCTCC
GADD45G 0 Forward	TATGGTCAAACGGCAGCAACC
GADD45G 0 Reverse	CCGGCAATGGAATAAGTCTGGA
amplicon containing CHR 12 94469467 - 94469569 of the 5´proximal promoter of GADD45G,1430 bp apart from the transcription start site (UCSC), related to a nonconserved OCT4 motif, which is defined as position 0
GADD45G -600 Forward	CCCGTCCTTAGGAGACACCTCTG
GADD45G -600 Reverse	GAGCTTGCTCTCCTAGCATTTCTG
GADD45G -300 Forward	TGTACATTCACCACCCACCTGAAG
GADD45G -300 Reverse	GGCGATAATGGGAAAGTAAACAACG
GADD45G 668 Forward	GATCTTCCAGAGACGGCTCAATGT
GADD45G 668 Reverse	AGGTAGCGCCAGTTAGAGGCTTG
GADD45G 935 Forward	TGCAGCATCATATAAGCAAACAAGG
GADD45G 935 Reverse	ACTGGAGCCTGCAGATTTCATCTC
GADD45G 2631 Forward	TTCTAAAGGATGCTGCTGTTGAAGC
GADD45G 2631 Reverse	GATCCCCTACCCTCAATAAAGAGCA
Oligos used for Bandshiftassays:
NANOG_cy5_fw	5 prime labeled cy5	TCTGCAGCTACTTTTGCATTACAATGGCCTTGGTGAG
NANOG_cy5_rv	5 prime labeled cy5	CTCACCAAGGCCATTGTAATGCAAAAGTAGCTGCAGA
NmOmS_cy5_fw	5 prime labeled cy5	TCTGCAGCTACTTTCAAATTAACCTGGCCTTGGTGAG
NmOmS_cy5_rv	5 prime labeled cy5	CTCACCAAGGCCAGGTTAATTTGAAAGTAGCTGCAGA
GADD45G_R_cy5_fw	5 prime labeled cy5	TTACTTAAATGCGCATATGTAAAAAGCCTTT
GADD45G_R_cy5_rv	5 prime labeled cy5	AAAGGCTTTTTACATATGCGCATTTAAGTAA
GADD45G_L_cy5_fw	5 prime labeled cy5	ATGCGCATATGTAAAAAGCCTTTTTTCCGGC
GADD45G_L_cy5_rv	5 prime labeled cy5	GCCGGAAAAAAGGCTTTTTACATATGCGCAT
Primer used for quality controll before hybridisation:
ACTB Promoter Region Forward	ACTCTACCTCTCAAGCCCAGGTCTC
ACTB Promoter Region Reverse	CTAAATGTGCTGGGTGGGTCACTA
HBB Promoter Region Forward (HBB)	AGG GCT GGG CAT AAA AGT CA
HBB Promoter Region Reverse (HBB)	GCC TCA CCA CCA ACT TCA TC
NANOG Promoter Region Forward	ACCTAGAAGTATTTGTTGCTGGGTTT
NANOG Promoter Region Reverse	AATTCTCAGTTAATCCCGTCTACCAG
SOX2 Promoter Region Forward	TTATTCCAGTTCCCAATTCTAAGCAAG
SOX2 Promoter Region Reverse	GTGAGCAAGAACTGGCGAATGT
LEFTY2 Promoter Region Forward	GAGTGGAGAGTCTGGCTGTGG
LEFTY2 Promoter Region Reverse	TCCCACCAGGACAGAAGAGG
SOX2 Exon Region Forward	GTATCAGGAGTTGTCAAGGCAGAG
SOX2 Exon Region Reverse	TCCTAGTCTTAAAGAGGCAGCAAAC
Real time validation primer:
	LEFT PRIMER	RIGHT PRIMER
OCT4	GTGGAGGAAGCTGACAACAA	ATTCTCCAGGTTGCCTCTCA
GAPDH	CTGGTAAAGTGGATATTGTTGCCAT	TGGAATCATATTGGAACATGTAAACC
ACTB	TCAAGATCATTGCTCCTCCTGAG	ACATCTGCTGGAAGGTGGACA
KRT18	GAGACACAGCTGGCGATGC	AGTCAAGTGATTGGTGTCATCAATG
DKK1	TGGAATATGTGTGTCTTCTGATCAAA	TTTCCTCAATTTCTCCTCGGAA
ID2	AATCCTGCAGCACGTCATCG	CTGGTGATGCAGGCTGACAA
DPPA4	TGGTGTCAGGTGGTGTGTGG	CCAGGCTTGACCAGCATGAA
BMP4	TGAGTGCCATCTCCATGCTGTA	CGGCACCCACATCCCTCTACTA
CDX2	TCACTACAGTCGCTACATCACCATC	TTAACCTGCCTCTCAGAGAGCC
EOMES	CGGCCTCTGTGGCTCAAA	AAGGAAACATGCGCCTGC
SOX2	GTATCAGGAGTTGTCAAGGCAGAG	TCCTAGTCTTAAAGAGGCAGCAAAC
NANOG	CCTGTGATTTGTGGGCCTG	GACAGTCTCCGTGTGAGGCAT
GDF3	TTGGCACAAGTGGATCATTGC	TTGGCACAAGTGGATCATTGC
GATA5	AATGAGTGACGCTGGCGAGA	TGGCCTCCTGACATACATCACC
GATA2	ACCTCAGCCTGCACCCTCTT	CAAAGCAGGCACCAGCTCAC
ZEB2	CAAGAGGCGCAAACAAGCC	GGTTGGCAATACCGTCATCC
GADD45G	TGATCGCACTATGACTCTGGAAGAAG	GTTCAAGACTTTGGCTGACTCGTAGAC
Primer used for ChIP real time validation of random ChIP-Chip target sites:
gZNF398	CAGACCACGAGTTCCGGTGA	TTGGTGGGAGAGTGCTGGTG
gPOMGNT1	GGGCCTCCATTTATTTCTCTCAAG	GGCAACACAGGGACAGGGTA
gZNF532	AGCTGAAACCCAACCCACAGA	CAGTCACAGCATCGCATTTATCAG
gMAGED2	GCAAGAGAAGGCAGGGCATATC	TTCCCAAGAAACGCCTGAGC
gFIGN	CACCCTATGGCTCCGCTTTC	TCTGTACGCCAACCTGCTGTC
gLPHN2	CAAGCCTCAATACCTCTTCCCTTC	ATCACTTTCACTGCCCTACTCTGG
gPIPOX	AAAGCCACAGGGATGCAAGG	CCTCAAAGGCAAAGGCAAGC
gH2AFY	GCGGCAGTAACCTCCACCTC	TGCCTGTTCTCTTGGCTGTTTC
gZIC4	TGCGGAGAAATGCAACCTTC	CGGCCCTCGATTAACCTGTC
gTMEM13	GCTACAAAGGTCCGCCTCTCC	CAAGGGTCATTGGTGTGTGTGA
gZNF398	CAGACCACGAGTTCCGGTGA	TTGGTGGGAGAGTGCTGGTG
gPOMGNT1	GGGCCTCCATTTATTTCTCTCAAG	GGCAACACAGGGACAGGGTA
gZNF532	AGCTGAAACCCAACCCACAGA	CAGTCACAGCATCGCATTTATCAG
gMAGED2	GCAAGAGAAGGCAGGGCATATC	TTCCCAAGAAACGCCTGAGC
gFIGN	CACCCTATGGCTCCGCTTTC	TCTGTACGCCAACCTGCTGTC
gLPHN2	CAAGCCTCAATACCTCTTCCCTTC	ATCACTTTCACTGCCCTACTCTGG
gPIPOX	AAAGCCACAGGGATGCAAGG	CCTCAAAGGCAAAGGCAAGC
gH2AFY	GCGGCAGTAACCTCCACCTC	TGCCTGTTCTCTTGGCTGTTTC
gZIC4	TGCGGAGAAATGCAACCTTC	CGGCCCTCGATTAACCTGTC
gTMEM139	GCTACAAAGGTCCGCCTCTCC	CAAGGGTCATTGGTGTGTGTGA
